# Supplementary material for: Defining early changes in Alzheimer’s disease from RNA sequencing of brain regions differentially affected by pathology
Source: Sci Rep. 2021 Mar 1;11:4865. doi: 10.1038/s41598-021-83872-z (PMC7921390; doi:10.1038/s41598-021-83872-z)
Supplement: Supplementary file 2 — Supplementary Table 1. [file 41598_2021_83872_MOESM2_ESM.xlsx]

## Sheet: Sheet1
Julia ID	TRC/ ID	Neura ID	QLD ID	In RNA-Seq	Classification	Age	Gender	APOE genotype	Neurons mm2 (Precuneus)	Neurons mm2 (BA17)	Neurons mm2 (ITG)	Tau positive cells/mm2 (Precuneus)	Tau positive cells/mm2 (BA17)	Tau positive cells/mm2 (ITG)	AB Areal Fraction mm2 (Precuneus)	AB Areal Fraction mm2 (BA17)	PMI	Brain pH	initial RIN (STG)	RIN PREC	RIN VIC	SST PREC raw	SST(prec)/GAPDH	SST VIC raw	SST(vic)/GAPDH	INSR PREC raw	INSR(prec)/GAPDH	INSR VIC raw	INSR(vic)/GAPDH	IGF1R PREC raw	IGF1R(prec)/GAPDH	IGF1R VIC raw	IGF1R(vic)/GAPDH	Original_GAPDH PREC	Original_GAPDH VIC	GAPDH_180820_PREC	GAPDH_180820_VIC	GAPDH_210820_PREC	GAPDH_210820_VIC	GAPDH_Mix_080920_PREC	GAPDH_Mix_080920_VIC	CXCR4_PREC	CXCR4_PREC_norm	CXCR4_VIC	CXCR4_VIC_norm	MS4A6A_PREC	MS4A6A_PREC_norm	MS4A6A_VIC	MS4A6A_VIC_norm
IS01		2223		no	Control	93	Female	E3/E3	239.172	307.84	71.36	0	0		0	0	21	6.96	7.6	5.5	6.4	186	0.0345725	32.9	0.00847938	201	0.0373606	51.1	0.0131701	404	0.0750929	92.9	0.0239433	5380	3880	5230	6250	8600	6700			53.8	0.0102868	76	0.01216	219	0.0418738	131	0.02096
IS02		22320		no	AD	74	Male	E4/E4	328.667	261.75	163.478	20.3077	1.33333		0.0457143	0.06	5	6.35	6.1	4.1	4.7	17.1	0.00444156	4.2	0.00532995	135	0.0350649	24.2	0.0307107	280	0.0727273	45.4	0.0576142	3850	788	1208	1409	1745	1239			24.3	0.0201159	12.2	0.00865862	26.9	0.0222682	28.7	0.0203691
IS03		22344		no	AD	70	Male	E3/E3	203.077	359.111	172.743	25.3793	8.75		0.151515	0.123944	35	6.55	5	4.5	4.5	7.8	0.0036862	1.01	0.00208247	69.1	0.032656	17.4	0.0358763	103	0.0486767	34.4	0.0709278	2116	485	687	785	1084	498		376	12.1	0.0176128	17.2	0.0219108	42.2	0.0614265	50.8	0.0647134
IS04		22345		no	Control	85	Female	E3/E3	326.194	310.261	274.483	0	0	0	0.0375	0	23	6.44	6.4	6.1	5.8	4.7	0.0190283	19.6	0.0244389	4.3	0.0174089	12.2	0.015212	4	0.0161943	19.8	0.0246883	247	802	5.5	740	12.4	876		647	4.8		3.6	0.00486486			103	0.139189
IS05		22351		no	AD	83	Male	E4/E4			83.6923	11.6757	4.52174		0.055	0.0682927	25	6.26	4.8	4.8	4.1	5.3	0.00104126	2.7	0.00467938	83.1	0.0163261	14.7	0.0254766	130	0.0255403	22.6	0.0391681	5090	577	1099	1275	2018	938			27	0.0245678	16.7	0.013098	86.2	0.0784349	26.9	0.021098
IS06		22358		no	AD	94	Female	E3/E3			194.783	0.333333	0.857143		0	0.0547009	7	6.08	6.5	4.9	4.7	11.9	0.00265625	4.2	0.00601719	63.9	0.0142634	22.3	0.0319484	116.1	0.0259152	33.8	0.0484241	4480	698	1473	2073	1739	1052			23.7	0.0160896	33.8	0.0163049	109	0.0739986	63	0.0303907
IS07		22376		no	AD	84	Female	E3/E4			236.364	9.48837	2		0.196825	0.232	6	6.32	3.7	3	2.9	2.4	0.00148607	0.06	0.000208333	76.5	0.0473684	17.4	0.0604167	113.2	0.0700929	22.6	0.0784722	1615	288	519	784	521	376			9.8	0.0188825	34.3	0.04375	25.2	0.0485549	31.7	0.0404337
IS08		22386		no	AD	83	Female	E3/E4			122.353	3.03	4.33333		0.0730435	0.04	3	5.88	2.5	3.1	2.8	2.8	0.00261682	0.07	0.000157658	28.7	0.0268224	15.7	0.0353604	69.7	0.0651402	53.4	0.12027	1070	444	416	789	338	330			1.4	0.00336538	6.2	0.00785805	9.2	0.0221154	7.4	0.00937896
IS09		22396		no	AD	60	Female	E3/E4			163.2	24.4848	31.4667		0.00551724	0.0595041	12	6.2	5.8	3.5	5	0.94	0.000611979	0.57	0.00119247	79.3	0.0516276	20.1	0.0420502	117.8	0.0766927	232.2	0.485774	1536	478	913	1305	628	1358			13.7	0.0150055	34.2	0.0262069	40.1	0.0439211	60.1	0.0460536
IS10		22413		no	AD	68	Male	E3/E4			188.727	9.71429	10.8571		0.0426667	0.0689655	23	6	5.7	5.1	4.6	13.9	0.00774805	1.9	0.00177074	116	0.06466	22.4	0.020876	178	0.0992196	53.8	0.0501398	1794	1073	1908	3130	1489	4630			0.07	3.66876e-05	48.3	0.0154313	9.4	0.00492662	15.5	0.00495208
IS11		22426		yes	Control	79	Male	E2/E3	280.584	328.742	138.56	0	0	0	0	0	8	6.65	6.5	6.5	4.9	87	0.0208633	34.8	0.0208758	53.2	0.0127578	22.7	0.0136173	62.9	0.0150839	52.5	0.0314937	4170	1667	7660	3140	9800	3400			36.6	0.00477807	28.5	0.00907643	154	0.0201044	156	0.0496815
IS12		22434		yes	AD	69	Male	E3/E3	293.187	361.091	135.281	26.8475	31.7333		0.130435	0.135652	3	6.73	6.5	6.3	5	17.2	0.00573333	11.6	0.0120833	50.2	0.0167333	73.9	0.0769792	98	0.0326667	109	0.113542	3000	960	5340	6300	4200	5160			232	0.0434457	137	0.021746	202	0.0378277	63.8	0.010127
IS13		22453		no	AD	100	Female	E3/E4	293.858	328.972	214.333	30.75	15.3333		0.0650407	0.0666667	4	6.1	4.7	3.2	3.6	3.1	0.00206667	0.9	0.00295082	57	0.038	14.2	0.0465574	113.4	0.0756	17.9	0.0586885	1500	305	843	747	754	959			12.1	0.0143535	9.4	0.0125837	40.7	0.04828	35.5	0.0475234
IS14		22472		no	Control	102	Female	E2/E3	324.8	372.4	175	0	0	0	0.0606897	0.0096	5	5.92	5.7	4.6	4.5	10.7	0.00393382	4.2	0.00551905	79.6	0.0292647	21	0.0275953	109.1	0.0401103	31.7	0.0416557	2720	761	1454	1332	1273	1992			12.5	0.00859697	30.4	0.0228228	36.6	0.0251719	65.4	0.0490991
IS15		22473		no	AD	76	Female	E3/E4	338.769	281.6	136.421	18.1538	4		0.0933333	0.0676923	3	5.98	3.7	3.3	3.9	0.65	0.000135135	1	0.00102459	31.7	0.00659044	17.5	0.0179303	47.9	0.00995842	50.1	0.051332	4810	976	2860	1287	2311	1682			97	0.0339161	15.9	0.0123543	107	0.0374126	32.5	0.0252525
IS17		22479		no	Control	92	Female	E3/E3	425.333	390	203.75	0	0		0.0235294	0.00285714	5	6.08	4.6	3.8	3.2	10.8	0.00481498	1.4	0.00362694	35.7	0.0159162	11.6	0.0300518	95	0.042354	19.9	0.0515544	2243	386	1425	663	786	655			36.6	0.0256842	76.1	0.114781	118	0.082807	129	0.19457
IS18		22492		yes	AD	100	Female	E3/E3	336.667	287.75	281.391	7.07692	0.75	30.6667	0.0243478	0.045	3	6.44	7	5.1	5.6	6.8	0.00486409	1.7	0.00153846	31.6	0.0226037	30.8	0.0278733	53.4	0.0381974	67.2	0.0608145	1398	1105	2770	2150	1824	2108			71.8	0.0259206	12.4	0.00576744	326	0.11769	113	0.0525581
IS20		22516		yes	AD	80	Female	E3/E4	325.037	285.812	149.538	34.8387	9.6		0.1376	0.036	32	6.54	6.8	4.7	4.5	6.2	0.00751515	9.1	0.00589378	21.8	0.0264242	32.5	0.0210492	29.8	0.0361212	44.9	0.0290803	825	1544	1280	2770	1282	3570			25.7	0.0200781	28.4	0.0102527	30.8	0.0240625	27.5	0.0099278
IS21		22518		no	AD	86	Male	E3/E4	328.667	329.855	119.143	34.8387	2.18182	68.5714	0.077037	0.048	9	6.32	6.1	4.1	3.9	4.1	0.00183527	3	0.0039267	80	0.0358102	23.7	0.0310209	132	0.0590868	39	0.0510471	2234	764	809	1489	899	1159			16.1	0.0199011	40.9	0.0274681	69.3	0.0856613	65.6	0.0440564
IS22		22522		no	AD	65	Female	E3/E3	290.769	373.429	214.889	17.5385	5.84615	66.5263	0.0992	0.0276923	21.5	6.13	5.9	3	2.9	1.7	0.0012869	0.14	0.000790961	40.2	0.0304315	9.5	0.0536723	65	0.0492051	14.5	0.0819209	1321	177	608	438	783	234	325		19.3	0.0317434	8	0.0182648	16.6	0.0273026	1.8	0.00410959
IS23		22532		no	AD	58	Male	E3/E3	277.217	276.943	168	49.3913	0	60.7059	0.132174	0.08	12	6.43	5.9	4.3	4.1	2.4	0.000683761	3.2	0.00261438	93.7	0.0266952	32.3	0.0263889	233	0.0663818	74.8	0.0611111	3510	1224	1003	1747	1083	2232			50.5	0.050349	44.3	0.0253578	13.2	0.0131605	20.8	0.0119061
IS24		22535		no	AD	98	Female	E3/E3	350.286	313.267	127.385	4.57143	8.33333		0.0123077	0.0436364	11	6.11	5.8	3.6	4	5.8	0.00407876	1.8	0.00382166	38.6	0.0271449	14.6	0.0309979	81.2	0.0571027	30.8	0.0653928	1422	471	313	778	567	744			6.3	0.0201278	6.3	0.00809769	13.8	0.0440895	31.3	0.0402314
IS25		22547		no	AD	85	Female	E3/E3	321.185	358.462	220.267	21.1429	3.11111		0.0606897	0.0830769	10	5.91	3.8	3.6	4.3	7.4	0.00332136	0.9	0.00241287	87.6	0.0393178	16.1	0.0431635	124.1	0.0557002	27.6	0.0739946	2228	373	306	610	856	778			11.1	0.0362745	27.6	0.0452459	16.6	0.0542484	65.8	0.107869
IS26		22548		yes	AD	67	Male	E3/E3	304.962	276	139.52	36	2.76923		0.0742857	0.0606061	9	6.52	7.4	5.3	6	3.4	0.00219072	1.7	0.00266876	28.5	0.0183634	14.2	0.022292	60.9	0.0392397	25	0.0392465	1552	637	823	1179	1176	965			9.7	0.0117861	4.1	0.00347752	60.3	0.0732685	62.7	0.0531807
IS27		22553		no	AD	77	Male	E4/E4	217.333	313.701	148.929	16.6957	0		0.0662069	0.0338461	26	6.34	4.4	3	3.1	4.4	0.00216323	0.82	0.00153558	53.8	0.0264503	20.5	0.0383895	98.2	0.0482793	46.3	0.0867041	2034	534	533	478	374	533		227	47	0.0881801	16.5	0.0345188	35.1	0.0658537	20.3	0.0894273
IS28		22564		yes	AD	66	Male	E4/E4	255.733	317.12	123.862	39.2941	18				9	6.25	6.7	4.4	5.6	5.3	0.00613426	7.6	0.00440324	32.3	0.0373843	70.4	0.0407879	44.6	0.0516204	83	0.0480881	864	1726	1413	3130	1200	3440			16.5	0.0116773	18.5	0.00591054	28.6	0.0202406	57	0.0182109
IS29		22569		no	AD	72	Female	E3/E3	194	280	102.588	33.0435	17.6842		0.0834783	0.130435	13	6.27	6.2	3.3	3	11.6	0.00292191	4.1	0.00632716	115.7	0.0291436	16.6	0.0256173	194	0.0488665	42.2	0.0651235	3970	648	2157	934	1317	1029			45.2	0.020955	20.2	0.0216274	84	0.038943	50.5	0.0540685
IS30	338			no	Control	82	Female	E3/E3	260.923	246.552	240.308	0	0	0	0	0	7.5	6.45	7.6	4.5	4.6	37	0.0120286	21.8	0.00621083	28.5	0.00926528	50.6	0.014416	30.2	0.00981795	68.9	0.0196296	3076	3510	6920	7390	5850	5770			18.1	0.00261561	15.2	0.00205683	299	0.0432081	246	0.0332882
IS31	366			no	Control	69	Male	E3/E4	180.286	302.43	204.129	0	0	0	0	0	16	6.6	5.9	4.8	4.5	103.4	0.0324647	113.3	0.0341265	45.7	0.0143485	46.3	0.0139458	34.8	0.0109262	56.7	0.0170783	3185	3320	4970	5880	4350	4690			17.4	0.00350101	24.6	0.00418367	60.7	0.0122133	23.3	0.00396259
IS32	391			no	AD	78	Female	E4/E4	193.818	253.636	247.059			125.333	0.0857143	0.0678571	6	6.6	7	3.8	4	6.2	0.00455882	2.9	0.00332188	30.5	0.0224265	21	0.024055	19.6	0.0144118	30.7	0.0351661	1360	873	3530	1857	2980	1596			14.3	0.00405099	32.8	0.0176629	68	0.0192635	71	0.0382337
IS33	410			no	Control	78	Female	E3/E3	235.254	215.413	184	0	0	0	0	0	11	6.3	3.3	3.4	3.3	2.7	0.00474517	2	0.00549451	12.1	0.0212654	11.8	0.0324176	14.5	0.0254833	12.8	0.0351648	569	364	1080	503	1036	461			4.2	0.00388889	4	0.00795229	20.9	0.0193519	7.8	0.015507
IS34	415			no	AD	74	Male	E3/E4	172.8	237.913	211.333			46	0.0626087	0.113333	19	6.55	3.9	3.1	3	0.38	0.00136201	0.09	0.000409091	13.9	0.0498208	11.9	0.0540909	9.9	0.0354839	19.9	0.0904545	279	220	368	245	316	220			3.6	0.00978261	3.5	0.0142857	12.7	0.0345109	10.2	0.0416327
IS35	416			no	Control	69	Male	E3/E3	272.593	282.424	228.129	0	0	0	0	0	13.5	6.74	5.9	4.8	4.2	4.1	0.00569444	3.5	0.0055205	16.2	0.0225	11.4	0.0179811	16	0.0222222	17.9	0.0282334	720	634	1323	1295	1359	1051	585		13.8	0.0104308	14.9	0.0115058	5.3	0.00400605	3.2	0.00247104
IS36	451			yes	Control	73	Male	E3/E3	303.684	183.043	185.6	0	0	0	0	0	48	6.8	7.4	6	6	132	0.0206897	96	0.026087	61.6	0.00965517	48.5	0.0131793	26.9	0.0042163	53	0.0144022	6380	3680	7170	5370	9800	5620			16.3	0.00227336	11.5	0.00214153	9	0.00125523	17.2	0.00320298
IS37	452			no	AD	85	Female	E3/E3	264.4	320	251.852	0	0	1.33333	0.0266667	0.0333333	16	6.14	6.4	4.7	4.4	0.38	0.00103825	0.17	0.000536278	11.5	0.0314208	16.9	0.0533123	13.2	0.0360656	17.9	0.0564669	366	317	757	474	769	382			7.7	0.0101717	6.6	0.0139241	17.5	0.0231176	27.6	0.0582278
IS38	463			no	Control	73	Male	E3/E3	232.069	214.737	128	0	0	0	0	0	51	6.82	5.6	3.3	4.2	3	0.00520833	2	0.00682594	16.2	0.028125	6.5	0.0221843	19	0.0329861	15.8	0.0539249	576	293	545	498	471	469			17.4	0.0319266	11.6	0.0232932	30.7	0.0563303	11.9	0.0238956
IS39	470			no	AD	74	Female	E3/E4	229.517	372.364	354.37	0	0	64	0.039303	0.0215385	16.5	6.59	3.7	3.9	4.2	0.36	0.000980926	1.9	0.00355805	10.3	0.0280654	17.9	0.0335206	18.6	0.0506812	26.8	0.0501873	367	534	605	644	607	739			10.2	0.0168595	5.1	0.00791925	6.1	0.0100826	12.6	0.0195652
IS40	499			no	Control	85	Male	E3/E3	221.695	271.379	301.408	0	0	0	0.0373333	0.00444444	9	6.57	6.3	6.2	5.6	23.4	0.00899654	8	0.00507937	67.5	0.0259516	32.6	0.0206984	71.4	0.027451	28.3	0.0179683	2601	1575	3320	3170	2860	2910			24.1	0.00725904	15.5	0.00488959	109	0.0328313	187	0.0589905
IS41	511			no	Control	78	Female	E3/E4			289.806	0	0	0	0	0	45	6.05	4.4	4.9	3.1	5.3	0.00981481	2	0.00790514	14.8	0.0274074	12.8	0.0505929	20.8	0.0385185	10.2	0.0403162	540	253	971	247	898	247	260		11.1	0.0114315	2.5	0.0101215	17.6	0.0181256	6.7	0.0271255
IS42	567			no	Control	63	Female	E3/E4			274.667	0	0	0	0	0	42	7.02	7.4	5.8	6.5	204	0.0753045	296	0.0509466	33.8	0.0124769	79	0.0135972	33.2	0.0122554	67	0.0115318	2709	5810	3140	8900	2890	5440			14.5	0.00461783	17.8	0.002	54.3	0.017293	34.9	0.00392135
IS43	610			yes	Control	87	Female	E3/E4	159.273	180	269.394	0	0	0	0	0	5	6.38	6.7	5.4	5.2	11.6	0.00733713	6.8	0.00478873	23.2	0.0146743	32.6	0.0229577	31.1	0.0196711	38.9	0.0273944	1581	1420	2570	1498	2162	1223			23.7	0.00922179	19.5	0.0130174	180	0.0700389	131	0.0874499
IS44	617			yes	Control	85	Female	E3/E3	275	296.842	332.5	0	0	0	0	0	10	6.63	7.3	4.6	5	10	0.00958773	8.4	0.00784314	22.8	0.02186	27.1	0.0253035	36	0.0345158	35.7	0.0333333	1043	1071	1947	1501	1908	1427			21.4	0.0109913	19.1	0.0127249	92	0.0472522	103	0.0686209
IS45	646			no	Control	63	Female	E3/E3	338.462	234.375	202.857	0	0	0	0	0	50	6.46	5.9	5.3	5.6	55.2	0.0250567	31.2	0.0188065	31.3	0.0142079	27.2	0.0163954	48.3	0.0219246	37.6	0.0226643	2203	1659	2760	2118	2533	2700			14	0.00507246	18.1	0.0085458	19.6	0.00710145	45.7	0.021577
IS46	684			no	Control	74	Female	E3/E4	258.56	174.419	127.059	0	0	0	0.00784314	0.0304762	20	6.59	6	5.5	5.6	2.6	0.00138298	2	0.00232019	41	0.0218085	23.6	0.0273782	94.6	0.0503191	55.9	0.0648492	1880	862	2540	1173	2560	945			32.3	0.0127165	10.6	0.00903666	47.9	0.0188583	17.2	0.0146633
IS47	692			yes	Control	64	Male	E3/E3	324.444	319.6	160.552	0	0	0	0	0	17	6.55	6.7	4.9	5.7	17.9	0.027795	11.5	0.0141451	22.6	0.0350932	22.6	0.0277983	31.2	0.0484472	29.2	0.0359164	644	813	740	1059	796	0.5		447	7.8	0.0105405	11.4	0.0107649	17.5	0.0236486	12.4	0.0117092
IS48	710			no	Control	58	Male	E3/E3	352.64	275.692	240.471	0	0	0	0	0	39	6.49	7.7	4.8	4.5	20.1	0.0245721	13.3	0.02128	13	0.0158924	11.8	0.01888	22.1	0.0270171	17.7	0.02832	818	625	1147	923	980	673	4140		14.6	0.0127289	12.6	0.0136511			2.8	0.00303359
IS49	724			no	Control	80	Male	E3/E3	305.28	317.333	188.667	0	0	0	0	0	12	6.5	7.2	7.1	6.4	14.8	0.0095669	12.4	0.0048174	22.7	0.0146736	39.1	0.0151904	29	0.018746	71.2	0.0276612	1547	2574	3260	2522	1917	2810			14.5	0.00444785	14.4	0.00570975	36.5	0.0111963	19.7	0.00781126
IS50	731			no	Control	67	Male	E3/E3	335.111	326.545	106.154	0	0	0	0	0	29	7.06	7.5	6.7	7.6	111.3	0.0562974	174	0.0398169	45.1	0.0228123	67.7	0.015492	41.6	0.021042	86.8	0.0198627	1977	4370	5020	6460	0.83	4280		3130	30.2	0.00601594	27.4	0.00424149	52.4	0.0104382	60.9	0.00942724
[truncated: 12 more columns]
