# Supplementary material for: Defining early changes in Alzheimer’s disease from RNA sequencing of brain regions differentially affected by pathology
Source: Sci Rep. 2021 Mar 1;11:4865. doi: 10.1038/s41598-021-83872-z (PMC7921390; doi:10.1038/s41598-021-83872-z)
Supplement: Supplementary file 3 — Supplementary Table 2. [file 41598_2021_83872_MOESM3_ESM.xlsx]

## Sheet: All data
	logFC	logCPM	LR	PValue	FDR	ensembl_gene_id	hgnc_symbol	entrezgene	gene_biotype	transcript_biotype	description	chromosome_name	start_position	end_position	strand
ERCC-00136	2.60484	7.75525	206.391	8.41864e-47	2.55279e-42	NA	NA	NA	NA	NA	NA	NA	NA	NA	NA
ERCC-00130	2.57855	11.8241	203.16	4.26854e-46	8.629e-42	NA	NA	NA	NA	NA	NA	NA	NA	NA	NA
ERCC-00092	2.51853	5.17109	183.251	9.45333e-42	1.43327e-37	NA	NA	NA	NA	NA	NA	NA	NA	NA	NA
ERCC-00116	2.55453	6.88491	181.804	1.95723e-41	2.37397e-37	NA	NA	NA	NA	NA	NA	NA	NA	NA	NA
ERCC-00108	2.46278	6.17447	161.081	6.56991e-37	6.64064e-33	NA	NA	NA	NA	NA	NA	NA	NA	NA	NA
ERCC-00131	2.40815	3.4656	136.054	1.94219e-31	1.68266e-27	NA	NA	NA	NA	NA	NA	NA	NA	NA	NA
ENSG00000185710	-6.39277	0.651117	99.7799	1.70313e-23	1.2911e-19	NA	NA	NA	NA	NA	NA	NA	NA	NA	NA
ERCC-00095	2.52291	3.45297	91.1138	1.35644e-21	9.14026e-18	NA	NA	NA	NA	NA	NA	NA	NA	NA	NA
ERCC-00004	2.37128	8.58817	86.6626	1.28709e-20	7.80569e-17	NA	NA	NA	NA	NA	NA	NA	NA	NA	NA
ERCC-00062	2.38085	3.36844	77.9042	1.08159e-18	5.96312e-15	NA	NA	NA	NA	NA	NA	NA	NA	NA	NA
ERCC-00019	2.37183	1.50476	75.9996	2.83728e-18	1.43391e-14	NA	NA	NA	NA	NA	NA	NA	NA	NA	NA
ENSG00000226259	4.61557	0.598068	67.1551	2.5097e-16	1.1708e-12	NA	NA	NA	NA	NA	NA	NA	NA	NA	NA
ERCC-00170	2.32769	1.9504	66.1739	4.12849e-16	1.7884e-12	NA	NA	NA	NA	NA	NA	NA	NA	NA	NA
ENSG00000275954	-10.4915	-1.88355	52.1062	5.25793e-13	2.12582e-09	ENSG00000275954	TBC1D3F	84218	protein_coding	protein_coding	TBC1 domain family member 3F [Source:HGNC Symbol;Acc:HGNC:18257]	17	36428618	36439566	-1
ENSG00000003989	1.79021	5.67835	51.3981	7.54106e-13	2.85835e-09	ENSG00000003989	SLC7A2	6542	protein_coding	protein_coding	solute carrier family 7 (cationic amino acid transporter, y+ system), member 2 [Source:HGNC Symbol;Acc:HGNC:11060]	8	17497088	17570573	1
ERCC-00033	3.0514	-0.45229	46.9347	7.33931e-12	2.61824e-08	NA	NA	NA	NA	NA	NA	NA	NA	NA	NA
ENSG00000138964	1.39264	2.88142	41.5183	1.16774e-10	3.93438e-07	ENSG00000138964	PARVG	64098	protein_coding	protein_coding	parvin gamma [Source:HGNC Symbol;Acc:HGNC:14654]	22	44172956	44219533	1
ENSG00000110077	1.37789	2.80513	39.1294	3.96628e-10	1.26599e-06	ENSG00000110077	MS4A6A	64231	protein_coding	protein_coding	membrane-spanning 4-domains, subfamily A, member 6A [Source:HGNC Symbol;Acc:HGNC:13375]	11	60172014	60184666	-1
ENSG00000211592	3.93566	0.624085	38.6945	4.95593e-10	1.43123e-06	ENSG00000211592	IGKC	NA	IG_C_gene	IG_C_gene	immunoglobulin kappa constant [Source:HGNC Symbol;Acc:HGNC:5716]	2	88857161	89046465	-1
ENSG00000275830	2.13567	1.02732	38.709	4.91931e-10	1.43123e-06	NA	NA	NA	NA	NA	NA	NA	NA	NA	NA
ENSG00000235833	-4.07446	0.711628	38.0634	6.84823e-10	1.88781e-06	NA	NA	NA	NA	NA	NA	NA	NA	NA	NA
ENSG00000152049	1.63568	2.79121	37.6462	8.48125e-10	2.23632e-06	ENSG00000152049	KCNE4	23704	protein_coding	protein_coding	potassium channel, voltage gated subfamily E regulatory beta subunit 4 [Source:HGNC Symbol;Acc:HGNC:6244]	2	223051814	223198399	1
ERCC-00144	2.42853	0.593125	37.417	9.53853e-10	2.41031e-06	NA	NA	NA	NA	NA	NA	NA	NA	NA	NA
ENSG00000237289	-1.44637	5.11224	35.339	2.77036e-09	6.31488e-06	ENSG00000237289	CKMT1B	1159	protein_coding	protein_coding	creatine kinase, mitochondrial 1B [Source:HGNC Symbol;Acc:HGNC:1995]	15	43593054	43604901	1
ENSG00000102317	-1.03441	5.04093	35.3103	2.81143e-09	6.31488e-06	ENSG00000102317	RBM3	5935	protein_coding	protein_coding	RNA binding motif (RNP1, RRM) protein 3 [Source:HGNC Symbol;Acc:HGNC:9900]	X	48574449	48579066	1
ENSG00000155926	1.278	3.08064	35.3786	2.71456e-09	6.31488e-06	ENSG00000155926	SLA	6503	protein_coding	protein_coding	Src-like-adaptor [Source:HGNC Symbol;Acc:HGNC:10902]	8	133036724	133103054	-1
ENSG00000157005	-2.18752	1.23547	35.0601	3.19688e-09	6.92422e-06	ENSG00000157005	SST	6750	protein_coding	protein_coding	somatostatin [Source:HGNC Symbol;Acc:HGNC:11329]	3	187668906	187670399	-1
ENSG00000160505	-6.05559	-2.27695	34.7127	3.82129e-09	7.99125e-06	ENSG00000160505	NLRP4	147945	protein_coding	protein_coding	NLR family, pyrin domain containing 4 [Source:HGNC Symbol;Acc:HGNC:22943]	19	55836578	55881854	1
ENSG00000171236	2.81909	0.151431	34.2727	4.79047e-09	9.68409e-06	ENSG00000171236	LRG1	116844	protein_coding	protein_coding	leucine-rich alpha-2-glycoprotein 1 [Source:HGNC Symbol;Acc:HGNC:29480]	19	4536409	4540474	-1
ENSG00000254561	-1.70251	1.64685	33.9407	5.68183e-09	1.07756e-05	NA	NA	NA	NA	NA	NA	NA	NA	NA	NA
ENSG00000125733	1.21048	2.87256	33.9393	5.68576e-09	1.07756e-05	ENSG00000125733	TRIP10	9322	protein_coding	protein_coding	thyroid hormone receptor interactor 10 [Source:HGNC Symbol;Acc:HGNC:12304]	19	6737925	6751526	1
ENSG00000183963	1.36475	4.55704	33.6032	6.75811e-09	1.24198e-05	ENSG00000183963	SMTN	6525	protein_coding	protein_coding	smoothelin [Source:HGNC Symbol;Acc:HGNC:11126]	22	31064105	31104757	1
ENSG00000188783	1.39802	5.45855	32.2831	1.33271e-08	2.37715e-05	ENSG00000188783	PRELP	5549	protein_coding	protein_coding	proline/arginine-rich end leucine-rich repeat protein [Source:HGNC Symbol;Acc:HGNC:9357]	1	203475828	203491352	1
ENSG00000116120	-0.905636	4.88947	32.1495	1.42753e-08	2.47355e-05	ENSG00000116120	FARSB	10056	protein_coding	protein_coding	phenylalanyl-tRNA synthetase beta subunit [Source:HGNC Symbol;Acc:HGNC:17800]	2	222570536	222656337	-1
ENSG00000197728	-1.01487	5.3024	31.3495	2.1551e-08	3.6305e-05	ENSG00000197728	RPS26	6231	protein_coding	protein_coding	ribosomal protein S26 [Source:HGNC Symbol;Acc:HGNC:10414]	12	56041853	56044675	1
ENSG00000180448	1.21138	2.80875	31.2652	2.25081e-08	3.68926e-05	ENSG00000180448	HMHA1	23526	protein_coding	protein_coding	histocompatibility (minor) HA-1 [Source:HGNC Symbol;Acc:HGNC:17102]	19	1065923	1086628	1
ENSG00000254269	-2.21075	-1.94864	31.2093	2.31657e-08	3.69712e-05	NA	NA	NA	NA	NA	NA	NA	NA	NA	NA
ENSG00000180353	0.991442	3.5784	31.085	2.46974e-08	3.78201e-05	ENSG00000180353	HCLS1	3059	protein_coding	protein_coding	hematopoietic cell-specific Lyn substrate 1 [Source:HGNC Symbol;Acc:HGNC:4844]	3	121631399	121660927	-1
ENSG00000188263	-5.25313	-1.17987	31.0656	2.49448e-08	3.78201e-05	ENSG00000188263	IL17REL	400935	protein_coding	protein_coding	interleukin 17 receptor E-like [Source:HGNC Symbol;Acc:HGNC:33808]	22	49994513	50012659	-1
ENSG00000158714	2.44443	0.416404	30.6046	3.16346e-08	4.6793e-05	ENSG00000158714	SLAMF8	56833	protein_coding	protein_coding	SLAM family member 8 [Source:HGNC Symbol;Acc:HGNC:21391]	1	159826750	159837249	1
ENSG00000160883	2.17342	0.286728	30.2845	3.7309e-08	5.38619e-05	ENSG00000160883	HK3	3101	protein_coding	protein_coding	hexokinase 3 (white cell) [Source:HGNC Symbol;Acc:HGNC:4925]	5	176880869	176899332	-1
ENSG00000006747	1.58731	3.07301	30.2393	3.81898e-08	5.38619e-05	ENSG00000006747	SCIN	85477	protein_coding	nonsense_mediated_decay	scinderin [Source:HGNC Symbol;Acc:HGNC:21695]	7	12570577	12660179	1
ENSG00000176046	1.26273	3.08299	29.3231	6.12601e-08	8.27922e-05	ENSG00000176046	NUPR1	26471	protein_coding	protein_coding	nuclear protein 1, transcriptional regulator [Source:HGNC Symbol;Acc:HGNC:29990]	16	28532708	28539174	-1
ENSG00000149452	5.24411	0.55194	29.3177	6.14327e-08	8.27922e-05	ENSG00000149452	SLC22A8	9376	protein_coding	protein_coding	solute carrier family 22 (organic anion transporter), member 8 [Source:HGNC Symbol;Acc:HGNC:10972]	11	62989154	63015839	-1
ENSG00000205632	-1.58792	1.60017	29.1077	6.84635e-08	8.88502e-05	NA	NA	NA	NA	NA	NA	NA	NA	NA	NA
ENSG00000173530	1.58156	2.05069	29.0966	6.88579e-08	8.88502e-05	ENSG00000173530	TNFRSF10D	8793	protein_coding	protein_coding	tumor necrosis factor receptor superfamily member 10d [Source:HGNC Symbol;Acc:HGNC:11907]	8	23135588	23164030	-1
ENSG00000115590	3.67521	1.08534	28.8982	7.62848e-08	9.63827e-05	ENSG00000115590	IL1R2	7850	protein_coding	protein_coding	interleukin 1 receptor, type II [Source:HGNC Symbol;Acc:HGNC:5994]	2	101991844	102028544	1
ENSG00000158169	1.1003	2.74409	28.7177	8.37347e-08	0.000103636	ENSG00000158169	FANCC	2176	protein_coding	protein_coding	Fanconi anemia complementation group C [Source:HGNC Symbol;Acc:HGNC:3584]	9	95099054	95317709	-1
ENSG00000172349	0.960727	3.14003	28.6191	8.8111e-08	0.000106872	ENSG00000172349	IL16	3603	protein_coding	nonsense_mediated_decay	interleukin 16 [Source:HGNC Symbol;Acc:HGNC:5980]	15	81159575	81314058	1
ENSG00000124440	1.22005	5.68871	28.4743	9.49498e-08	0.000112908	ENSG00000124440	HIF3A	64344	protein_coding	nonsense_mediated_decay	hypoxia inducible factor 3, alpha subunit [Source:HGNC Symbol;Acc:HGNC:15825]	19	46297046	46343433	1
ENSG00000087116	1.3764	3.19628	28.0932	1.1561e-07	0.000134833	ENSG00000087116	ADAMTS2	9509	protein_coding	protein_coding	ADAM metallopeptidase with thrombospondin type 1 motif 2 [Source:HGNC Symbol;Acc:HGNC:218]	5	179110851	179345430	-1
ENSG00000160593	2.21479	0.60955	26.8575	2.19027e-07	0.000250625	ENSG00000160593	JAML	120425	protein_coding	protein_coding	junction adhesion molecule like [Source:HGNC Symbol;Acc:HGNC:19084]	11	118193740	118225094	-1
ENSG00000099937	3.55473	0.272974	26.7301	2.3395e-07	0.000262743	ENSG00000099937	SERPIND1	3053	protein_coding	protein_coding	serpin peptidase inhibitor, clade D (heparin cofactor), member 1 [Source:HGNC Symbol;Acc:HGNC:4838]	22	20773879	20787720	1
ENSG00000164600	-1.81587	3.45392	26.0497	3.32748e-07	0.000366907	ENSG00000164600	NEUROD6	63974	protein_coding	protein_coding	neuronal differentiation 6 [Source:HGNC Symbol;Acc:HGNC:13804]	7	31337461	31340894	-1
ENSG00000100362	-1.79438	4.142	25.9807	3.44849e-07	0.000373459	ENSG00000100362	PVALB	5816	protein_coding	protein_coding	parvalbumin [Source:HGNC Symbol;Acc:HGNC:9704]	22	36800684	36819479	-1
ENSG00000196542	-1.46587	4.04326	25.9336	3.53363e-07	0.000375966	ENSG00000196542	SPTSSB	165679	protein_coding	protein_coding	serine palmitoyltransferase small subunit B [Source:HGNC Symbol;Acc:HGNC:24045]	3	161344792	161372880	-1
ENSG00000258588	-5.27275	-2.49662	25.6992	3.98987e-07	0.000417189	ENSG00000258588	TRIM6-TRIM34	445372	protein_coding	protein_coding	TRIM6-TRIM34 readthrough [Source:HGNC Symbol;Acc:HGNC:33440]	11	5596725	5644398	1
ENSG00000198502	3.25405	0.93085	25.6509	4.09113e-07	0.000417991	ENSG00000198502	HLA-DRB5	3127	protein_coding	protein_coding	major histocompatibility complex, class II, DR beta 5 [Source:HGNC Symbol;Acc:HGNC:4953]	6	32517343	32530287	-1
ERCC-00028	2.44115	-0.761324	25.5735	4.25839e-07	0.000417991	NA	NA	NA	NA	NA	NA	NA	NA	NA	NA
ENSG00000100599	0.936758	3.70012	25.5668	4.27323e-07	0.000417991	ENSG00000100599	RIN3	79890	protein_coding	protein_coding	Ras and Rab interactor 3 [Source:HGNC Symbol;Acc:HGNC:18751]	14	92513774	92688994	1
ENSG00000164707	4.78031	2.55647	25.5809	4.24219e-07	0.000417991	ENSG00000164707	SLC13A4	26266	protein_coding	protein_coding	solute carrier family 13 (sodium/sulfate symporter), member 4 [Source:HGNC Symbol;Acc:HGNC:15827]	7	135681237	135729258	-1
ENSG00000128564	-1.78357	5.10396	25.4916	4.44306e-07	0.000427704	ENSG00000128564	VGF	7425	protein_coding	protein_coding	VGF nerve growth factor inducible [Source:HGNC Symbol;Acc:HGNC:12684]	7	101162509	101165593	-1
ENSG00000196739	1.16739	4.29732	25.438	4.56823e-07	0.000432883	ENSG00000196739	COL27A1	85301	protein_coding	protein_coding	collagen, type XXVII, alpha 1 [Source:HGNC Symbol;Acc:HGNC:22986]	9	114155560	114312511	1
ENSG00000242687	0.913418	2.85444	25.2774	4.96489e-07	0.000463232	NA	NA	NA	NA	NA	NA	NA	NA	NA	NA
ENSG00000102409	-0.886824	6.03135	25.1222	5.3809e-07	0.000493523	ENSG00000102409	BEX4	56271	protein_coding	protein_coding	brain expressed X-linked 4 [Source:HGNC Symbol;Acc:HGNC:25475]	X	103215092	103217246	1
ENSG00000143127	1.3586	3.02824	25.0557	5.56977e-07	0.000493523	ENSG00000143127	ITGA10	8515	protein_coding	protein_coding	integrin subunit alpha 10 [Source:HGNC Symbol;Acc:HGNC:6135]	1	145891208	145910189	-1
ENSG00000214456	1.13715	2.99041	25.0123	5.69643e-07	0.000493523	ENSG00000214456	PLIN5	440503	protein_coding	protein_coding	perilipin 5 [Source:HGNC Symbol;Acc:HGNC:33196]	19	4522531	4535224	-1
ENSG00000026297	0.70926	4.74916	25.0325	5.63718e-07	0.000493523	ENSG00000026297	RNASET2	8635	protein_coding	protein_coding	ribonuclease T2 [Source:HGNC Symbol;Acc:HGNC:21686]	6	166929504	166957191	-1
ENSG00000089169	-1.72522	8.38104	25.0593	5.5594e-07	0.000493523	ENSG00000089169	RPH3A	22895	protein_coding	protein_coding	rabphilin 3A [Source:HGNC Symbol;Acc:HGNC:17056]	12	112570380	112898881	1
ENSG00000211896	4.33795	0.525555	24.9478	5.89051e-07	0.000503149	ENSG00000211896	IGHG1	NA	IG_C_gene	IG_C_gene	immunoglobulin heavy constant gamma 1 (G1m marker) [Source:HGNC Symbol;Acc:HGNC:5525]	14	105736343	105743071	-1
ENSG00000141433	-1.66874	2.78396	24.7534	6.51523e-07	0.000548781	ENSG00000141433	ADCYAP1	116	protein_coding	protein_coding	adenylate cyclase activating polypeptide 1 (pituitary) [Source:HGNC Symbol;Acc:HGNC:241]	18	904943	912172	1
ENSG00000111788	1.86916	0.605246	24.7125	6.65502e-07	0.000552877	NA	NA	NA	NA	NA	NA	NA	NA	NA	NA
ENSG00000275395	1.60766	4.09708	24.6731	6.79246e-07	0.000556669	ENSG00000275395	FCGBP	8857	protein_coding	protein_coding	Fc fragment of IgG binding protein [Source:HGNC Symbol;Acc:HGNC:13572]	19	39863323	39934626	-1
ENSG00000197322	-1.56728	2.61711	24.6368	6.92165e-07	0.000559694	NA	NA	NA	NA	NA	NA	NA	NA	NA	NA
ENSG00000250138	3.29947	0.334103	24.4867	7.4826e-07	0.000597092	NA	NA	NA	NA	NA	NA	NA	NA	NA	NA
ENSG00000235111	2.12458	-0.478521	24.3658	7.96692e-07	0.000627483	NA	NA	NA	NA	NA	NA	NA	NA	NA	NA
ENSG00000118113	3.77714	0.899597	24.3222	8.1495e-07	0.000633634	ENSG00000118113	MMP8	4317	protein_coding	protein_coding	matrix metallopeptidase 8 [Source:HGNC Symbol;Acc:HGNC:7175]	11	102711795	102727050	-1
ENSG00000144857	0.865806	4.03418	24.2685	8.37989e-07	0.0006433	ENSG00000144857	BOC	91653	protein_coding	protein_coding	BOC cell adhesion associated, oncogene regulated [Source:HGNC Symbol;Acc:HGNC:17173]	3	113211003	113287459	1
ENSG00000079385	2.19234	0.204146	24.1306	9.00182e-07	0.000682405	ENSG00000079385	CEACAM1	634	protein_coding	protein_coding	carcinoembryonic antigen-related cell adhesion molecule 1 (biliary glycoprotein) [Source:HGNC Symbol;Acc:HGNC:1814]	19	42507304	42561234	-1
ENSG00000163577	-0.998382	4.65404	23.9772	9.74843e-07	0.000728369	ENSG00000163577	EIF5A2	56648	protein_coding	protein_coding	eukaryotic translation initiation factor 5A2 [Source:HGNC Symbol;Acc:HGNC:3301]	3	170888415	170908693	-1
ENSG00000279569	1.6453	1.13674	23.9452	9.91182e-07	0.000728369	NA	NA	NA	NA	NA	NA	NA	NA	NA	NA
ENSG00000105641	4.76329	0.684096	23.9342	9.96844e-07	0.000728369	ENSG00000105641	SLC5A5	6528	protein_coding	protein_coding	solute carrier family 5 (sodium/iodide cotransporter), member 5 [Source:HGNC Symbol;Acc:HGNC:11040]	19	17871973	17895174	1
ENSG00000261226	1.39185	1.63439	23.8871	1.02156e-06	0.000737539	NA	NA	NA	NA	NA	NA	NA	NA	NA	NA
ENSG00000204301	1.12278	3.56651	23.6647	1.14667e-06	0.00081813	ENSG00000204301	NOTCH4	4855	protein_coding	protein_coding	notch 4 [Source:HGNC Symbol;Acc:HGNC:7884]	6	32194843	32224067	-1
ENSG00000264424	-5.40235	-1.02536	23.6327	1.16588e-06	0.000822159	ENSG00000264424	MYH4	4622	protein_coding	protein_coding	myosin, heavy chain 4, skeletal muscle [Source:HGNC Symbol;Acc:HGNC:7574]	17	10443290	10469559	-1
ENSG00000109805	3.67113	-0.960965	23.5121	1.2413e-06	0.000865287	ENSG00000109805	NCAPG	64151	protein_coding	protein_coding	non-SMC condensin I complex subunit G [Source:HGNC Symbol;Acc:HGNC:24304]	4	17810902	17844862	1
ENSG00000150782	1.76063	1.22386	23.3308	1.36402e-06	0.000940025	ENSG00000150782	IL18	3606	protein_coding	protein_coding	interleukin 18 [Source:HGNC Symbol;Acc:HGNC:5986]	11	112143251	112164117	-1
ENSG00000162877	2.78914	-1.67537	23.2042	1.4568e-06	0.000992689	ENSG00000162877	PM20D1	148811	protein_coding	protein_coding	peptidase M20 domain containing 1 [Source:HGNC Symbol;Acc:HGNC:26518]	1	205828022	205850132	-1
ENSG00000106624	1.3425	5.66445	23.0568	1.57284e-06	0.00105985	ENSG00000106624	AEBP1	165	protein_coding	protein_coding	AE binding protein 1 [Source:HGNC Symbol;Acc:HGNC:303]	7	44104361	44114562	1
ENSG00000026025	1.04434	7.50501	23.0021	1.61824e-06	0.00107846	ENSG00000026025	VIM	7431	protein_coding	protein_coding	vimentin [Source:HGNC Symbol;Acc:HGNC:12692]	10	17228259	17237593	1
ENSG00000251442	1.26796	2.86874	22.9369	1.67407e-06	0.00109167	NA	NA	NA	NA	NA	NA	NA	NA	NA	NA
ENSG00000042832	2.16815	-0.18097	22.9383	1.67285e-06	0.00109167	ENSG00000042832	TG	7038	protein_coding	nonsense_mediated_decay	thyroglobulin [Source:HGNC Symbol;Acc:HGNC:11764]	8	132866958	133134903	1
ENSG00000143153	-1.05189	9.18678	22.8663	1.73667e-06	0.00109711	ENSG00000143153	ATP1B1	481	protein_coding	protein_coding	ATPase, Na+/K+ transporting, beta 1 polypeptide [Source:HGNC Symbol;Acc:HGNC:804]	1	169105697	169132722	1
ENSG00000112541	-0.938047	4.71425	22.8767	1.72732e-06	0.00109711	ENSG00000112541	PDE10A	10846	protein_coding	protein_coding	phosphodiesterase 10A [Source:HGNC Symbol;Acc:HGNC:8772]	6	165327287	165986603	-1
ENSG00000205517	1.06412	2.81626	22.8822	1.72237e-06	0.00109711	ENSG00000205517	RGL3	57139	protein_coding	nonsense_mediated_decay	ral guanine nucleotide dissociation stimulator-like 3 [Source:HGNC Symbol;Acc:HGNC:30282]	19	11384341	11419342	-1
ENSG00000091879	1.87522	3.40186	22.7386	1.85602e-06	0.0011311	ENSG00000091879	ANGPT2	285	protein_coding	protein_coding	angiopoietin 2 [Source:HGNC Symbol;Acc:HGNC:485]	8	6499651	6563409	-1
ENSG00000047617	1.21584	1.99398	22.6771	1.91635e-06	0.0011311	ENSG00000047617	ANO2	57101	protein_coding	protein_coding	anoctamin 2, calcium activated chloride channel [Source:HGNC Symbol;Acc:HGNC:1183]	12	5531869	5946232	-1
ENSG00000082213	-0.748578	4.51491	22.6724	1.92103e-06	0.0011311	ENSG00000082213	C5orf22	55322	protein_coding	protein_coding	chromosome 5 open reading frame 22 [Source:HGNC Symbol;Acc:HGNC:25639]	5	31532266	31555058	1
ENSG00000129654	1.84054	1.62052	22.6815	1.91196e-06	0.0011311	ENSG00000129654	FOXJ1	2302	protein_coding	protein_coding	forkhead box J1 [Source:HGNC Symbol;Acc:HGNC:3816]	17	76136333	76141299	-1
ENSG00000197256	1.11299	5.33972	22.7411	1.85365e-06	0.0011311	ENSG00000197256	KANK2	25959	protein_coding	protein_coding	KN motif and ankyrin repeat domains 2 [Source:HGNC Symbol;Acc:HGNC:29300]	19	11164267	11197791	-1
ENSG00000130368	-1.31859	5.00602	22.7455	1.8494e-06	0.0011311	ENSG00000130368	MAS1	4142	protein_coding	protein_coding	MAS1 proto-oncogene, G protein-coupled receptor [Source:HGNC Symbol;Acc:HGNC:6899]	6	159906690	159916530	1
ENSG00000149257	1.46308	4.93731	22.7079	1.88595e-06	0.0011311	ENSG00000149257	SERPINH1	871	protein_coding	protein_coding	serpin peptidase inhibitor, clade H (heat shock protein 47), member 1, (collagen binding protein 1) [Source:HGNC Symbol;Acc:HGNC:1546]	11	75562056	75572783	1
ENSG00000237737	-1.08207	3.24862	22.4221	2.18847e-06	0.00127617	NA	NA	NA	NA	NA	NA	NA	NA	NA	NA
ENSG00000267385	1.49814	1.08613	22.3456	2.27735e-06	0.00131536	ENSG00000267385		NA	protein_coding	nonsense_mediated_decay		19	4528427	4540067	-1
ENSG00000131097	1.24181	2.2197	22.1895	2.47024e-06	0.00141331	ENSG00000131097	HIGD1B	51751	protein_coding	protein_coding	HIG1 hypoxia inducible domain family member 1B [Source:HGNC Symbol;Acc:HGNC:24318]	17	44846353	44850480	1
ENSG00000152672	-4.88007	-1.68044	22.0797	2.61557e-06	0.00148247	ENSG00000152672	CLEC4F	165530	protein_coding	protein_coding	C-type lectin domain family 4 member F [Source:HGNC Symbol;Acc:HGNC:25357]	2	70808643	70820600	-1
ENSG00000108932	-1.24259	2.75147	21.9706	2.76865e-06	0.0015547	ENSG00000108932	SLC16A6	9120	protein_coding	protein_coding	solute carrier family 16 member 6 [Source:HGNC Symbol;Acc:HGNC:10927]	17	68267026	68291267	-1
ENSG00000183873	-1.36226	2.208	21.8784	2.90486e-06	0.00161622	ENSG00000183873	SCN5A	6331	protein_coding	protein_coding	sodium channel, voltage gated, type V alpha subunit [Source:HGNC Symbol;Acc:HGNC:10593]	3	38548057	38649673	-1
ENSG00000228570	-2.86184	-1.51949	21.7807	3.05662e-06	0.0016852	ENSG00000228570	NUTM2E	NA	protein_coding	protein_coding	NUT family member 2E [Source:HGNC Symbol;Acc:HGNC:23448]	10	79841358	79850878	1
ENSG00000147571	-2.19603	0.491047	21.7439	3.11579e-06	0.00170235	ENSG00000147571	CRH	1392	protein_coding	protein_coding	corticotropin releasing hormone [Source:HGNC Symbol;Acc:HGNC:2355]	8	66176382	66178725	-1
ENSG00000116031	-3.60908	-2.10689	21.6061	3.34778e-06	0.00178776	ENSG00000116031	CD207	50489	protein_coding	protein_coding	CD207 molecule, langerin [Source:HGNC Symbol;Acc:HGNC:17935]	2	70830214	70835822	-1
ENSG00000106211	1.47165	6.61958	21.5988	3.36056e-06	0.00178776	ENSG00000106211	HSPB1	3315	protein_coding	protein_coding	heat shock protein family B (small) member 1 [Source:HGNC Symbol;Acc:HGNC:5246]	7	76302544	76304295	1
ENSG00000065665	-0.738452	4.66024	21.6024	3.35429e-06	0.00178776	ENSG00000065665	SEC61A2	55176	protein_coding	protein_coding	Sec61 translocon alpha 2 subunit [Source:HGNC Symbol;Acc:HGNC:17702]	10	12129637	12169961	1
ENSG00000099622	-0.93233	7.13617	21.5643	3.42166e-06	0.00180444	ENSG00000099622	CIRBP	1153	protein_coding	protein_coding	cold inducible RNA binding protein [Source:HGNC Symbol;Acc:HGNC:1982]	19	1259384	1274880	1
ENSG00000225828	0.780667	3.26567	21.5437	3.45849e-06	0.00180813	ENSG00000225828	FAM229A	100128071	protein_coding	protein_coding	family with sequence similarity 229 member A [Source:HGNC Symbol;Acc:HGNC:44652]	1	32361270	32364278	-1
ENSG00000257335	1.46568	1.90001	21.4839	3.5682e-06	0.00184955	ENSG00000257335	MGAM	8972	protein_coding	protein_coding	maltase-glucoamylase [Source:HGNC Symbol;Acc:HGNC:7043]	7	141907813	142106747	1
ENSG00000137944	-0.992256	3.38629	21.3995	3.72863e-06	0.00191632	ENSG00000137944	CCBL2	56267	protein_coding	protein_coding	cysteine conjugate-beta lyase 2 [Source:HGNC Symbol;Acc:HGNC:33238]	1	88935773	88992953	-1
ENSG00000101327	1.71886	2.10519	21.3828	3.76132e-06	0.00191688	ENSG00000101327	PDYN	5173	protein_coding	protein_coding	prodynorphin [Source:HGNC Symbol;Acc:HGNC:8820]	20	1978757	1994285	-1
ENSG00000176387	1.55614	2.15221	21.3263	3.87389e-06	0.00194162	ENSG00000176387	HSD11B2	3291	protein_coding	protein_coding	hydroxysteroid (11-beta) dehydrogenase 2 [Source:HGNC Symbol;Acc:HGNC:5209]	16	67430652	67437553	1
ENSG00000246363	-1.82894	-0.148004	21.3361	3.85408e-06	0.00194162	NA	NA	NA	NA	NA	NA	NA	NA	NA	NA
ENSG00000168209	1.27764	5.82179	21.3014	3.92447e-06	0.00195085	ENSG00000168209	DDIT4	54541	protein_coding	protein_coding	DNA damage inducible transcript 4 [Source:HGNC Symbol;Acc:HGNC:24944]	10	72273920	72276036	1
ENSG00000215458	2.16399	-0.649499	21.273	3.98303e-06	0.00196386	NA	NA	NA	NA	NA	NA	NA	NA	NA	NA
ENSG00000172578	1.46539	1.82944	21.2526	4.02554e-06	0.00196881	ENSG00000172578	KLHL6	89857	protein_coding	protein_coding	kelch like family member 6 [Source:HGNC Symbol;Acc:HGNC:18653]	3	183487531	183555689	-1
ENSG00000267107	1.53883	1.00908	21.2088	4.11871e-06	0.00199826	NA	NA	NA	NA	NA	NA	NA	NA	NA	NA
ENSG00000162896	5.37595	-2.03734	21.1751	4.19173e-06	0.00201755	ENSG00000162896	PIGR	5284	protein_coding	protein_coding	polymeric immunoglobulin receptor [Source:HGNC Symbol;Acc:HGNC:8968]	1	206928518	206946466	-1
ENSG00000198743	1.05484	7.06762	21.1398	4.26963e-06	0.00203887	ENSG00000198743	SLC5A3	6526	protein_coding	protein_coding	solute carrier family 5 (sodium/myo-inositol cotransporter), member 3 [Source:HGNC Symbol;Acc:HGNC:11038]	21	34073570	34106260	1
ENSG00000168309	0.862354	10.1266	21.0171	4.55192e-06	0.00215669	ENSG00000168309	FAM107A	11170	protein_coding	protein_coding	family with sequence similarity 107 member A [Source:HGNC Symbol;Acc:HGNC:30827]	3	58564117	58627610	-1
ENSG00000277117	-3.07869	1.49818	20.9335	4.75511e-06	0.00223549	ENSG00000277117		102723996	protein_coding	protein_coding	ICOS ligand [Source:UniProtKB/Swiss-Prot;Acc:O75144]	21	5022493	5040666	1
ENSG00000258724	-5.80619	-2.3589	20.8962	4.84848e-06	0.00226185	ENSG00000258724		NA	protein_coding	protein_coding		8	10725399	10839847	-1
ENSG00000106366	1.82312	1.64243	20.8629	4.93353e-06	0.00228396	ENSG00000106366	SERPINE1	5054	protein_coding	protein_coding	serpin peptidase inhibitor, clade E (nexin, plasminogen activator inhibitor type 1), member 1 [Source:HGNC Symbol;Acc:HGNC:8583]	7	101127089	101139266	1
ENSG00000100968	1.08449	4.04044	20.8111	5.06888e-06	0.00232884	ENSG00000100968	NFATC4	4776	protein_coding	protein_coding	nuclear factor of activated T-cells, cytoplasmic, calcineurin-dependent 4 [Source:HGNC Symbol;Acc:HGNC:7778]	14	24365673	24379604	1
ENSG00000129204	2.31846	0.646382	20.7706	5.17729e-06	0.00236076	ENSG00000129204	USP6	9098	protein_coding	protein_coding	ubiquitin specific peptidase 6 [Source:HGNC Symbol;Acc:HGNC:12629]	17	5116438	5175034	1
ENSG00000106018	-1.05919	3.8241	20.7385	5.26468e-06	0.0023827	ENSG00000106018	VIPR2	7434	protein_coding	protein_coding	vasoactive intestinal peptide receptor 2 [Source:HGNC Symbol;Acc:HGNC:12695]	7	159028175	159144957	-1
ENSG00000250770	-1.38044	1.67132	20.5721	5.74269e-06	0.00257979	NA	NA	NA	NA	NA	NA	NA	NA	NA	NA
ENSG00000091664	-1.59495	4.05711	20.5463	5.82061e-06	0.00259556	ENSG00000091664	SLC17A6	57084	protein_coding	protein_coding	solute carrier family 17 (vesicular glutamate transporter), member 6 [Source:HGNC Symbol;Acc:HGNC:16703]	11	22338097	22379503	1
ENSG00000280205	1.21275	1.39503	20.5162	5.91287e-06	0.00261746	NA	NA	NA	NA	NA	NA	NA	NA	NA	NA
ENSG00000225217	1.75674	0.663943	20.491	5.99108e-06	0.00263286	NA	NA	NA	NA	NA	NA	NA	NA	NA	NA
ENSG00000096696	1.96957	3.92255	20.4157	6.23156e-06	0.00269942	ENSG00000096696	DSP	1832	protein_coding	protein_coding	desmoplakin [Source:HGNC Symbol;Acc:HGNC:3052]	6	7541575	7586717	1
ENSG00000240423	-3.0459	-1.55072	20.4259	6.19848e-06	0.00269942	NA	NA	NA	NA	NA	NA	NA	NA	NA	NA
ENSG00000136167	0.866246	4.0634	20.2568	6.77116e-06	0.00291237	ENSG00000136167	LCP1	3936	protein_coding	protein_coding	lymphocyte cytosolic protein 1 (L-plastin) [Source:HGNC Symbol;Acc:HGNC:6528]	13	46125920	46211871	-1
ENSG00000105552	0.700741	3.81888	20.1728	7.07526e-06	0.00302173	ENSG00000105552	BCAT2	587	protein_coding	protein_coding	branched chain amino-acid transaminase 2, mitochondrial [Source:HGNC Symbol;Acc:HGNC:977]	19	48795062	48811029	-1
ENSG00000058335	-1.00458	7.75639	20.0159	7.68001e-06	0.00325708	ENSG00000058335	RASGRF1	5923	protein_coding	protein_coding	Ras protein specific guanine nucleotide releasing factor 1 [Source:HGNC Symbol;Acc:HGNC:9875]	15	78959947	79090773	-1
ENSG00000266456	-2.59331	0.133662	19.8304	8.46281e-06	0.00353955	NA	NA	NA	NA	NA	NA	NA	NA	NA	NA
ENSG00000163817	2.27507	2.50272	19.8411	8.41528e-06	0.00353955	ENSG00000163817	SLC6A20	54716	protein_coding	protein_coding	solute carrier family 6 (proline IMINO transporter), member 20 [Source:HGNC Symbol;Acc:HGNC:30927]	3	45755450	45796535	-1
ENSG00000124593	0.721733	3.61937	19.8066	8.56856e-06	0.00355924	ENSG00000124593	PRICKLE4	29964	protein_coding	nonsense_mediated_decay	prickle homolog 4 [Source:HGNC Symbol;Acc:HGNC:16805]	6	41780349	41790141	1
ENSG00000269318	1.50137	0.56588	19.7819	8.6802e-06	0.00358109	NA	NA	NA	NA	NA	NA	NA	NA	NA	NA
ENSG00000187730	-1.03363	6.06772	19.7385	8.87934e-06	0.00361407	ENSG00000187730	GABRD	2563	protein_coding	protein_coding	gamma-aminobutyric acid (GABA) A receptor, delta [Source:HGNC Symbol;Acc:HGNC:4084]	1	2019324	2030751	1
ENSG00000027644	3.75204	-0.309991	19.7457	8.84602e-06	0.00361407	ENSG00000027644	INSRR	3645	protein_coding	protein_coding	insulin receptor-related receptor [Source:HGNC Symbol;Acc:HGNC:6093]	1	156840063	156859018	-1
ENSG00000070669	-0.810921	5.73533	19.6173	9.46074e-06	0.00382504	ENSG00000070669	ASNS	440	protein_coding	protein_coding	asparagine synthetase (glutamine-hydrolyzing) [Source:HGNC Symbol;Acc:HGNC:753]	7	97852118	97872542	-1
ENSG00000133083	-0.895989	8.84885	19.581	9.64257e-06	0.00387274	ENSG00000133083	DCLK1	9201	protein_coding	protein_coding	doublecortin like kinase 1 [Source:HGNC Symbol;Acc:HGNC:2700]	13	35768652	36131306	-1
ENSG00000075673	-2.67127	-0.423452	19.5395	9.85414e-06	0.00389815	ENSG00000075673	ATP12A	479	protein_coding	protein_coding	ATPase, H+/K+ transporting, nongastric, alpha polypeptide [Source:HGNC Symbol;Acc:HGNC:13816]	13	24680411	24712493	1
ENSG00000124749	1.146	3.19978	19.5441	9.83024e-06	0.00389815	ENSG00000124749	COL21A1	81578	protein_coding	nonsense_mediated_decay	collagen, type XXI, alpha 1 [Source:HGNC Symbol;Acc:HGNC:17025]	6	56056590	56394094	-1
ENSG00000100906	0.798947	5.53372	19.5309	9.89867e-06	0.00389815	ENSG00000100906	NFKBIA	4792	protein_coding	protein_coding	nuclear factor of kappa light polypeptide gene enhancer in B-cells inhibitor, alpha [Source:HGNC Symbol;Acc:HGNC:7797]	14	35401511	35404749	-1
ENSG00000211640	5.19166	-2.00793	19.4959	1.00817e-05	0.00394462	ENSG00000211640	IGLV6-57	NA	IG_V_gene	IG_V_gene	immunoglobulin lambda variable 6-57 [Source:HGNC Symbol;Acc:HGNC:5927]	22	22195713	22196460	1
ENSG00000222009	0.944141	1.9379	19.3445	1.09135e-05	0.00422669	ENSG00000222009	BTBD19	149478	protein_coding	protein_coding	BTB (POZ) domain containing 19 [Source:HGNC Symbol;Acc:HGNC:27145]	1	44808482	44815585	1
ENSG00000253741	-0.827703	2.84279	19.3395	1.0942e-05	0.00422669	NA	NA	NA	NA	NA	NA	NA	NA	NA	NA
ENSG00000143106	-0.753228	4.40446	19.3034	1.11506e-05	0.00427998	ENSG00000143106	PSMA5	5686	protein_coding	protein_coding	proteasome subunit alpha 5 [Source:HGNC Symbol;Acc:HGNC:9534]	1	109399031	109426427	-1
ENSG00000142227	1.26184	1.88835	19.2715	1.13387e-05	0.00432481	ENSG00000142227	EMP3	2014	protein_coding	protein_coding	epithelial membrane protein 3 [Source:HGNC Symbol;Acc:HGNC:3335]	19	48321509	48330553	1
ENSG00000177432	-1.12818	5.72633	19.1728	1.19405e-05	0.00452592	ENSG00000177432	NAP1L5	266812	protein_coding	protein_coding	nucleosome assembly protein 1-like 5 [Source:HGNC Symbol;Acc:HGNC:19968]	4	88695915	88698235	-1
ENSG00000134986	-0.816795	6.33727	19.0863	1.24941e-05	0.00470633	ENSG00000134986	NREP	9315	protein_coding	nonsense_mediated_decay	neuronal regeneration related protein [Source:HGNC Symbol;Acc:HGNC:16834]	5	111662621	111997464	-1
ENSG00000104415	2.29312	-0.253595	18.9758	1.32386e-05	0.00495599	ENSG00000104415	WISP1	8840	protein_coding	nonsense_mediated_decay	WNT1 inducible signaling pathway protein 1 [Source:HGNC Symbol;Acc:HGNC:12769]	8	133191039	133230344	1
ENSG00000085265	1.62031	0.109774	18.94	1.34895e-05	0.00498833	ENSG00000085265	FCN1	2219	protein_coding	protein_coding	ficolin 1 [Source:HGNC Symbol;Acc:HGNC:3623]	9	134905890	134917963	-1
ENSG00000248159	2.21344	-0.423764	18.9464	1.34441e-05	0.00498833	NA	NA	NA	NA	NA	NA	NA	NA	NA	NA
ENSG00000183036	-1.362	3.95126	18.9055	1.37357e-05	0.00502226	ENSG00000183036	PCP4	5121	protein_coding	protein_coding	Purkinje cell protein 4 [Source:HGNC Symbol;Acc:HGNC:8742]	21	39867317	39929397	1
ENSG00000155465	1.34884	1.53352	18.9039	1.37469e-05	0.00502226	ENSG00000155465	SLC7A7	9056	protein_coding	protein_coding	solute carrier family 7 (amino acid transporter light chain, y+L system), member 7 [Source:HGNC Symbol;Acc:HGNC:11065]	14	22773222	22829820	-1
ENSG00000149201	1.74604	0.419843	18.8377	1.42324e-05	0.00513773	ENSG00000149201	CCDC81	60494	protein_coding	protein_coding	coiled-coil domain containing 81 [Source:HGNC Symbol;Acc:HGNC:26281]	11	86374736	86423109	1
ENSG00000114023	-0.716349	4.77056	18.8417	1.42031e-05	0.00513773	ENSG00000114023	FAM162A	26355	protein_coding	protein_coding	family with sequence similarity 162 member A [Source:HGNC Symbol;Acc:HGNC:17865]	3	122384176	122412334	1
ENSG00000112539	1.93742	-0.346343	18.785	1.46311e-05	0.00519493	ENSG00000112539	C6orf118	168090	protein_coding	protein_coding	chromosome 6 open reading frame 118 [Source:HGNC Symbol;Acc:HGNC:21233]	6	165279664	165309607	-1
ENSG00000163132	1.20122	2.5335	18.801	1.45088e-05	0.00519493	ENSG00000163132	MSX1	4487	protein_coding	protein_coding	msh homeobox 1 [Source:HGNC Symbol;Acc:HGNC:7391]	4	4859666	4863936	1
ENSG00000248485	-1.01221	4.28184	18.7829	1.46478e-05	0.00519493	ENSG00000248485	PCP4L1	654790	protein_coding	protein_coding	Purkinje cell protein 4 like 1 [Source:HGNC Symbol;Acc:HGNC:20448]	1	161258727	161285450	1
ENSG00000196353	-1.02486	5.76624	18.7514	1.48914e-05	0.00524774	ENSG00000196353	CPNE4	131034	protein_coding	protein_coding	copine IV [Source:HGNC Symbol;Acc:HGNC:2317]	3	131533555	132285410	-1
ENSG00000138400	-1.03284	1.96844	18.7414	1.49698e-05	0.00524774	ENSG00000138400	MDH1B	130752	protein_coding	protein_coding	malate dehydrogenase 1B [Source:HGNC Symbol;Acc:HGNC:17836]	2	206737763	206765547	-1
ENSG00000162631	-0.828101	5.1874	18.6473	1.57267e-05	0.00548138	ENSG00000162631	NTNG1	22854	protein_coding	protein_coding	netrin G1 [Source:HGNC Symbol;Acc:HGNC:23319]	1	107140007	107483458	1
ENSG00000122176	1.64031	2.32158	18.6217	1.59399e-05	0.00552384	ENSG00000122176	FMOD	2331	protein_coding	protein_coding	fibromodulin [Source:HGNC Symbol;Acc:HGNC:3774]	1	203340628	203351489	-1
ENSG00000223414	-1.85494	3.21874	18.6108	1.60307e-05	0.00552384	NA	NA	NA	NA	NA	NA	NA	NA	NA	NA
ENSG00000111817	0.747897	4.32005	18.5947	1.61671e-05	0.00553939	ENSG00000111817	DSE	29940	protein_coding	protein_coding	dermatan sulfate epimerase [Source:HGNC Symbol;Acc:HGNC:21144]	6	116254173	116444860	1
ENSG00000236423	2.34176	-0.582218	18.5825	1.62707e-05	0.00554357	NA	NA	NA	NA	NA	NA	NA	NA	NA	NA
ENSG00000166922	-0.950366	5.87904	18.5304	1.67212e-05	0.00566521	ENSG00000166922	SCG5	6447	protein_coding	protein_coding	secretogranin V [Source:HGNC Symbol;Acc:HGNC:10816]	15	32641676	32697098	1
ENSG00000112186	-1.09494	6.65498	18.5129	1.68757e-05	0.00567359	ENSG00000112186	CAP2	10486	protein_coding	protein_coding	CAP, adenylate cyclase-associated protein, 2 (yeast) [Source:HGNC Symbol;Acc:HGNC:20039]	6	17393216	17557792	1
ENSG00000138722	2.36546	1.24392	18.5065	1.6933e-05	0.00567359	ENSG00000138722	MMRN1	22915	protein_coding	protein_coding	multimerin 1 [Source:HGNC Symbol;Acc:HGNC:7178]	4	89879532	89954629	1
ENSG00000175426	-1.84459	6.54062	18.4436	1.75006e-05	0.00575617	ENSG00000175426	PCSK1	5122	protein_coding	protein_coding	proprotein convertase subtilisin/kexin type 1 [Source:HGNC Symbol;Acc:HGNC:8743]	5	96390415	96434143	-1
ENSG00000086717	-1.5337	0.866024	18.4627	1.73258e-05	0.00575617	ENSG00000086717	PPEF1	5475	protein_coding	protein_coding	protein phosphatase, EF-hand calcium binding domain 1 [Source:HGNC Symbol;Acc:HGNC:9243]	X	18675909	18827921	1
ENSG00000117632	-0.802305	8.30169	18.4444	1.74935e-05	0.00575617	ENSG00000117632	STMN1	3925	protein_coding	protein_coding	stathmin 1 [Source:HGNC Symbol;Acc:HGNC:6510]	1	25884181	25906991	-1
ENSG00000076944	0.960143	1.94927	18.4373	1.75592e-05	0.00575617	ENSG00000076944	STXBP2	6813	protein_coding	protein_coding	syntaxin binding protein 2 [Source:HGNC Symbol;Acc:HGNC:11445]	19	7636881	7647873	1
ENSG00000278535	-1.08973	2.30665	18.3886	1.80128e-05	0.00587314	ENSG00000278535	DHRS11	79154	protein_coding	protein_coding	dehydrogenase/reductase (SDR family) member 11 [Source:HGNC Symbol;Acc:HGNC:28639]	17	36591798	36600806	1
ENSG00000272017	2.02711	-1.12586	18.3639	1.82481e-05	0.00591804	NA	NA	NA	NA	NA	NA	NA	NA	NA	NA
ENSG00000123689	1.51186	1.04652	18.3156	1.87166e-05	0.00603771	ENSG00000123689	G0S2	50486	protein_coding	protein_coding	G0/G1 switch 2 [Source:HGNC Symbol;Acc:HGNC:30229]	1	209675420	209676388	1
ENSG00000164949	1.25213	2.67996	18.2398	1.94765e-05	0.00624959	ENSG00000164949	GEM	2669	protein_coding	protein_coding	GTP binding protein overexpressed in skeletal muscle [Source:HGNC Symbol;Acc:HGNC:4234]	8	94249253	94262350	-1
ENSG00000138193	0.829396	5.15395	18.2079	1.98059e-05	0.00632183	ENSG00000138193	PLCE1	51196	protein_coding	protein_coding	phospholipase C epsilon 1 [Source:HGNC Symbol;Acc:HGNC:17175]	10	93993989	94332823	1
ENSG00000145708	-1.41464	1.62707	18.1803	2.00947e-05	0.00638044	ENSG00000145708	CRHBP	1393	protein_coding	protein_coding	corticotropin releasing hormone binding protein [Source:HGNC Symbol;Acc:HGNC:2356]	5	76952713	76981158	1
ENSG00000022355	-1.02216	7.58847	18.142	2.05033e-05	0.00647626	ENSG00000022355	GABRA1	2554	protein_coding	protein_coding	gamma-aminobutyric acid (GABA) A receptor, alpha 1 [Source:HGNC Symbol;Acc:HGNC:4075]	5	161847191	161899981	1
ENSG00000213225	-2.03557	-0.0572666	18.0812	2.11681e-05	0.00665159	NA	NA	NA	NA	NA	NA	NA	NA	NA	NA
ENSG00000131100	-0.902051	6.67252	18.057	2.1439e-05	0.00666763	ENSG00000131100	ATP6V1E1	529	protein_coding	protein_coding	ATPase, H+ transporting, lysosomal 31kDa, V1 subunit E1 [Source:HGNC Symbol;Acc:HGNC:857]	22	17592136	17628818	-1
ENSG00000038945	1.15959	2.31878	18.0645	2.13543e-05	0.00666763	ENSG00000038945	MSR1	4481	protein_coding	protein_coding	macrophage scavenger receptor 1 [Source:HGNC Symbol;Acc:HGNC:7376]	8	16107878	16567490	-1
ENSG00000185742	-0.812005	6.86094	17.9848	2.22674e-05	0.00683509	ENSG00000185742	C11orf87	399947	protein_coding	protein_coding	chromosome 11 open reading frame 87 [Source:HGNC Symbol;Acc:HGNC:33788]	11	109422120	109429114	1
ENSG00000183604	1.28047	3.63811	17.995	2.21488e-05	0.00683509	NA	NA	NA	NA	NA	NA	NA	NA	NA	NA
ENSG00000172348	-1.0626	7.65732	17.9807	2.23155e-05	0.00683509	ENSG00000172348	RCAN2	10231	protein_coding	protein_coding	regulator of calcineurin 2 [Source:HGNC Symbol;Acc:HGNC:3041]	6	46220736	46491972	-1
ENSG00000178297	-3.7925	-1.87	17.9279	2.29439e-05	0.00699223	ENSG00000178297	TMPRSS9	360200	protein_coding	protein_coding	transmembrane protease, serine 9 [Source:HGNC Symbol;Acc:HGNC:30079]	19	2389771	2426239	1
ENSG00000223812	-2.06528	-0.460475	17.9128	2.31267e-05	0.00701269	NA	NA	NA	NA	NA	NA	NA	NA	NA	NA
ENSG00000183943	0.836359	4.2245	17.9004	2.32778e-05	0.0070234	ENSG00000183943	PRKX	5613	protein_coding	protein_coding	protein kinase, X-linked [Source:HGNC Symbol;Acc:HGNC:9441]	X	3604370	3713608	-1
ENSG00000130592	1.37068	1.37961	17.8583	2.37981e-05	0.00714485	ENSG00000130592	LSP1	4046	protein_coding	protein_coding	lymphocyte-specific protein 1 [Source:HGNC Symbol;Acc:HGNC:6707]	11	1852970	1892267	1
ENSG00000143545	0.80216	3.48394	17.8302	2.41516e-05	0.00721525	ENSG00000143545	RAB13	5872	protein_coding	protein_coding	RAB13, member RAS oncogene family [Source:HGNC Symbol;Acc:HGNC:9762]	1	153981617	153986358	-1
ERCC-00085	1.78792	-0.262378	17.7958	2.45929e-05	0.00731107	NA	NA	NA	NA	NA	NA	NA	NA	NA	NA
ENSG00000037280	0.900904	2.28857	17.774	2.48765e-05	0.00735931	ENSG00000037280	FLT4	2324	protein_coding	protein_coding	fms-related tyrosine kinase 4 [Source:HGNC Symbol;Acc:HGNC:3767]	5	180601506	180649624	-1
ENSG00000242159	-1.60701	-0.348921	17.6817	2.6112e-05	0.00768733	NA	NA	NA	NA	NA	NA	NA	NA	NA	NA
ENSG00000141337	-0.795815	3.83363	17.5748	2.76225e-05	0.00804032	ENSG00000141337	ARSG	22901	protein_coding	protein_coding	arylsulfatase G [Source:HGNC Symbol;Acc:HGNC:24102]	17	68259182	68422731	1
ENSG00000051620	0.789121	3.97536	17.5689	2.77088e-05	0.00804032	ENSG00000051620	HEBP2	23593	protein_coding	protein_coding	heme binding protein 2 [Source:HGNC Symbol;Acc:HGNC:15716]	6	138403531	138422197	1
ENSG00000260075	-2.2777	0.909758	17.5756	2.76102e-05	0.00804032	NA	NA	NA	NA	NA	NA	NA	NA	NA	NA
ENSG00000196937	-0.80262	5.82233	17.5411	2.81169e-05	0.00811989	ENSG00000196937	FAM3C	10447	protein_coding	protein_coding	family with sequence similarity 3 member C [Source:HGNC Symbol;Acc:HGNC:18664]	7	121348851	121396364	-1
ENSG00000108798	1.11089	1.84575	17.5106	2.85716e-05	0.00821209	ENSG00000108798	ABI3	51225	protein_coding	protein_coding	ABI family member 3 [Source:HGNC Symbol;Acc:HGNC:29859]	17	49210227	49223225	1
ENSG00000197405	1.29767	1.51606	17.441	2.96364e-05	0.00847797	ENSG00000197405	C5AR1	728	protein_coding	protein_coding	complement component 5a receptor 1 [Source:HGNC Symbol;Acc:HGNC:1338]	19	47290023	47322066	1
ENSG00000125089	1.01122	3.24884	17.3667	3.08172e-05	0.00877436	ENSG00000125089	SH3TC1	54436	protein_coding	protein_coding	SH3 domain and tetratricopeptide repeats 1 [Source:HGNC Symbol;Acc:HGNC:26009]	4	8182072	8241803	1
ENSG00000150457	1.01332	3.41245	17.348	3.11232e-05	0.00877905	ENSG00000150457	LATS2	26524	protein_coding	protein_coding	large tumor suppressor kinase 2 [Source:HGNC Symbol;Acc:HGNC:6515]	13	20973032	21061547	-1
ENSG00000012174	-0.628393	4.69774	17.3558	3.09955e-05	0.00877905	ENSG00000012174	MBTPS2	51360	protein_coding	protein_coding	membrane bound transcription factor peptidase, site 2 [Source:HGNC Symbol;Acc:HGNC:15455]	X	21839636	21885424	1
ENSG00000117152	-1.14723	7.69607	17.3387	3.12747e-05	0.00878095	ENSG00000117152	RGS4	5999	protein_coding	protein_coding	regulator of G-protein signaling 4 [Source:HGNC Symbol;Acc:HGNC:10000]	1	163068775	163076802	1
ENSG00000135736	1.25038	0.89675	17.2711	3.24081e-05	0.00901125	ENSG00000135736	CCDC102A	92922	protein_coding	protein_coding	coiled-coil domain containing 102A [Source:HGNC Symbol;Acc:HGNC:28097]	16	57512178	57536599	-1
ENSG00000063015	-0.822706	5.08424	17.2637	3.25349e-05	0.00901125	ENSG00000063015	SEZ6	124925	protein_coding	protein_coding	seizure related 6 homolog (mouse) [Source:HGNC Symbol;Acc:HGNC:15955]	17	28954901	29006440	-1
ENSG00000137210	-0.664622	4.04765	17.2633	3.25407e-05	0.00901125	ENSG00000137210	TMEM14B	81853	protein_coding	protein_coding	transmembrane protein 14B [Source:HGNC Symbol;Acc:HGNC:21384]	6	10747759	10852753	1
ENSG00000104490	-1.15874	7.80277	17.2309	3.31009e-05	0.0091247	ENSG00000104490	NCALD	83988	protein_coding	protein_coding	neurocalcin delta [Source:HGNC Symbol;Acc:HGNC:7655]	8	101686543	102124907	-1
ENSG00000256235	0.741554	2.84719	17.1061	3.53482e-05	0.00970012	ENSG00000256235	SMIM3	85027	protein_coding	protein_coding	small integral membrane protein 3 [Source:HGNC Symbol;Acc:HGNC:30248]	5	150777946	150796734	1
ENSG00000157510	1.04176	2.31628	17.0883	3.56809e-05	0.00972235	ENSG00000157510	AFAP1L1	134265	protein_coding	protein_coding	actin filament associated protein 1 like 1 [Source:HGNC Symbol;Acc:HGNC:26714]	5	149271871	149341802	1
ENSG00000160255	0.901	4.03551	17.0847	3.57498e-05	0.00972235	ENSG00000160255	ITGB2	3689	protein_coding	protein_coding	integrin subunit beta 2 [Source:HGNC Symbol;Acc:HGNC:6155]	21	44885953	44931989	-1
ENSG00000141506	1.18458	2.06374	17.0667	3.60905e-05	0.00977118	ENSG00000141506	PIK3R5	23533	protein_coding	nonsense_mediated_decay	phosphoinositide-3-kinase regulatory subunit 5 [Source:HGNC Symbol;Acc:HGNC:30035]	17	8878911	8965712	-1
ENSG00000142583	0.888622	3.06113	17.0575	3.62642e-05	0.00977456	ENSG00000142583	SLC2A5	6518	protein_coding	protein_coding	solute carrier family 2 (facilitated glucose/fructose transporter), member 5 [Source:HGNC Symbol;Acc:HGNC:11010]	1	9035107	9088478	-1
ENSG00000152779	2.47543	0.486968	17.0431	3.65405e-05	0.00980546	ENSG00000152779	SLC16A12	387700	protein_coding	protein_coding	solute carrier family 16 member 12 [Source:HGNC Symbol;Acc:HGNC:23094]	10	89430299	89556641	-1
ENSG00000177875	-1.13664	4.85158	17.0129	3.71277e-05	0.00987563	ENSG00000177875	CCDC184	387856	protein_coding	protein_coding	coiled-coil domain containing 184 [Source:HGNC Symbol;Acc:HGNC:33749]	12	48183584	48185926	1
ENSG00000170049	-0.904577	4.78198	17.0171	3.70444e-05	0.00987563	ENSG00000170049	KCNAB3	9196	protein_coding	protein_coding	potassium channel, voltage gated subfamily A regulatory beta subunit 3 [Source:HGNC Symbol;Acc:HGNC:6230]	17	7921859	7929803	-1
ENSG00000003147	-0.786945	5.43258	16.9724	3.7927e-05	0.0100442	ENSG00000003147	ICA1	3382	protein_coding	protein_coding	islet cell autoantigen 1 [Source:HGNC Symbol;Acc:HGNC:5343]	7	8113184	8262687	-1
ENSG00000111452	0.895201	3.04836	16.9385	3.86112e-05	0.0101437	ENSG00000111452	ADGRD1	283383	protein_coding	protein_coding	adhesion G protein-coupled receptor D1 [Source:HGNC Symbol;Acc:HGNC:19893]	12	130953907	131141469	1
ENSG00000153012	-0.923407	4.13473	16.9372	3.86374e-05	0.0101437	ENSG00000153012	LGI2	55203	protein_coding	protein_coding	leucine-rich repeat LGI family member 2 [Source:HGNC Symbol;Acc:HGNC:18710]	4	24998847	25030879	-1
ENSG00000175352	-0.859825	5.78135	16.9122	3.91485e-05	0.0102336	ENSG00000175352	NRIP3	56675	protein_coding	protein_coding	nuclear receptor interacting protein 3 [Source:HGNC Symbol;Acc:HGNC:1167]	11	8980576	9004049	-1
ENSG00000148773	2.05116	0.686168	16.8686	4.00596e-05	0.0103468	ENSG00000148773	MKI67	4288	protein_coding	protein_coding	marker of proliferation Ki-67 [Source:HGNC Symbol;Acc:HGNC:7107]	10	128096659	128126385	-1
ENSG00000229543	2.79796	-1.67101	16.8765	3.98925e-05	0.0103468	NA	NA	NA	NA	NA	NA	NA	NA	NA	NA
ENSG00000245532	0.972901	10.605	16.867	4.00932e-05	0.0103468	NA	NA	NA	NA	NA	NA	NA	NA	NA	NA
ENSG00000146151	-0.638062	3.79769	16.7499	4.26454e-05	0.0109588	ENSG00000146151	HMGCLL1	54511	protein_coding	protein_coding	3-hydroxymethyl-3-methylglutaryl-CoA lyase-like 1 [Source:HGNC Symbol;Acc:HGNC:21359]	6	55434369	55579214	-1
ENSG00000105877	1.90192	1.63733	16.7407	4.28523e-05	0.0109655	ENSG00000105877	DNAH11	8701	protein_coding	protein_coding	dynein, axonemal, heavy chain 11 [Source:HGNC Symbol;Acc:HGNC:2942]	7	21543215	21901839	1
ENSG00000136881	-2.21822	-0.708779	16.6967	4.38561e-05	0.0111752	ENSG00000136881	BAAT	570	protein_coding	protein_coding	bile acid-CoA:amino acid N-acyltransferase [Source:HGNC Symbol;Acc:HGNC:932]	9	101360417	101383519	-1
ENSG00000163884	0.668863	4.58145	16.6864	4.4095e-05	0.0111891	ENSG00000163884	KLF15	28999	protein_coding	protein_coding	Kruppel-like factor 15 [Source:HGNC Symbol;Acc:HGNC:14536]	3	126342635	126357442	-1
ENSG00000183837	-1.03589	6.05791	16.6643	4.46116e-05	0.011273	ENSG00000183837	PNMA3	29944	protein_coding	protein_coding	paraneoplastic Ma antigen 3 [Source:HGNC Symbol;Acc:HGNC:18742]	X	153056409	153060467	1
ENSG00000137968	-0.742319	4.17817	16.6524	4.48926e-05	0.0112969	ENSG00000137968	SLC44A5	204962	protein_coding	protein_coding	solute carrier family 44 member 5 [Source:HGNC Symbol;Acc:HGNC:28524]	1	75202131	75611116	-1
ENSG00000265179	-2.16256	0.186097	16.632	4.53784e-05	0.011372	NA	NA	NA	NA	NA	NA	NA	NA	NA	NA
ENSG00000149451	1.34657	3.35675	16.5957	4.62556e-05	0.0114499	ENSG00000149451	ADAM33	80332	protein_coding	protein_coding	ADAM metallopeptidase domain 33 [Source:HGNC Symbol;Acc:HGNC:15478]	20	3667965	3682246	-1
ENSG00000148498	0.860072	5.00669	16.599	4.61745e-05	0.0114499	ENSG00000148498	PARD3	56288	protein_coding	protein_coding	par-3 family cell polarity regulator [Source:HGNC Symbol;Acc:HGNC:16051]	10	34109560	34815325	-1
ENSG00000122862	0.915948	4.22381	16.6043	4.60458e-05	0.0114499	ENSG00000122862	SRGN	5552	protein_coding	protein_coding	serglycin [Source:HGNC Symbol;Acc:HGNC:9361]	10	69088106	69104811	1
ENSG00000124782	0.849336	4.3358	16.5653	4.70028e-05	0.0115875	ENSG00000124782	RREB1	6239	protein_coding	protein_coding	ras responsive element binding protein 1 [Source:HGNC Symbol;Acc:HGNC:10449]	6	7107597	7251980	1
ENSG00000277476	0.650965	3.56498	16.5362	4.77291e-05	0.0116717	NA	NA	NA	NA	NA	NA	NA	NA	NA	NA
ENSG00000101493	0.656543	5.21663	16.5433	4.75506e-05	0.0116717	ENSG00000101493	ZNF516	9658	protein_coding	protein_coding	zinc finger protein 516 [Source:HGNC Symbol;Acc:HGNC:28990]	18	76358190	76495190	-1
ENSG00000271538	-1.62478	0.0951095	16.5173	4.82082e-05	0.0117415	NA	NA	NA	NA	NA	NA	NA	NA	NA	NA
ENSG00000042062	1.29709	2.21171	16.4778	4.92218e-05	0.0119404	ENSG00000042062	FAM65C	140876	protein_coding	protein_coding	family with sequence similarity 65 member C [Source:HGNC Symbol;Acc:HGNC:16168]	20	50586108	50691528	-1
ENSG00000163536	-0.895359	6.39699	16.4601	4.96857e-05	0.0120049	ENSG00000163536	SERPINI1	5274	protein_coding	protein_coding	serpin peptidase inhibitor, clade I (neuroserpin), member 1 [Source:HGNC Symbol;Acc:HGNC:8943]	3	167735243	167825568	1
ENSG00000139190	-1.19238	7.60633	16.449	4.99758e-05	0.0120271	ENSG00000139190	VAMP1	6843	protein_coding	protein_coding	vesicle associated membrane protein 1 [Source:HGNC Symbol;Acc:HGNC:12642]	12	6462237	6470987	-1
ENSG00000171951	-0.987507	6.02255	16.419	5.07734e-05	0.0121708	ENSG00000171951	SCG2	7857	protein_coding	protein_coding	secretogranin II [Source:HGNC Symbol;Acc:HGNC:10575]	2	223596940	223602503	-1
ENSG00000187554	1.19478	1.7087	16.3643	5.22594e-05	0.0124777	ENSG00000187554	TLR5	7100	protein_coding	protein_coding	toll-like receptor 5 [Source:HGNC Symbol;Acc:HGNC:11851]	1	223109406	223143282	-1
ENSG00000129667	0.905741	3.66998	16.3537	5.25538e-05	0.0124987	ENSG00000129667	RHBDF2	79651	protein_coding	protein_coding	rhomboid 5 homolog 2 (Drosophila) [Source:HGNC Symbol;Acc:HGNC:20788]	17	76470891	76501790	-1
ENSG00000145198	-0.740046	5.41144	16.3162	5.36041e-05	0.0126987	ENSG00000145198	VWA5B2	90113	protein_coding	protein_coding	von Willebrand factor A domain containing 5B2 [Source:HGNC Symbol;Acc:HGNC:25144]	3	184230429	184242329	1
ENSG00000105329	0.819905	3.87239	16.2645	5.50852e-05	0.0129988	ENSG00000105329	TGFB1	7040	protein_coding	protein_coding	transforming growth factor beta 1 [Source:HGNC Symbol;Acc:HGNC:11766]	19	41301587	41353911	-1
ENSG00000170899	-0.72321	4.69333	16.2202	5.63894e-05	0.013255	ENSG00000170899	GSTA4	2941	protein_coding	protein_coding	glutathione S-transferase alpha 4 [Source:HGNC Symbol;Acc:HGNC:4629]	6	52977948	52995378	-1
ENSG00000086730	0.88354	2.47858	16.1651	5.80546e-05	0.0135938	ENSG00000086730	LAT2	7462	protein_coding	protein_coding	linker for activation of T-cells family member 2 [Source:HGNC Symbol;Acc:HGNC:12749]	7	74199652	74229834	1
ENSG00000100678	-0.718578	4.91078	16.1565	5.8317e-05	0.0136027	ENSG00000100678	SLC8A3	6547	protein_coding	protein_coding	solute carrier family 8 (sodium/calcium exchanger), member 3 [Source:HGNC Symbol;Acc:HGNC:11070]	14	70044217	70189070	-1
ENSG00000104894	1.22527	2.0936	16.1403	5.88191e-05	0.0136672	ENSG00000104894	CD37	951	protein_coding	nonsense_mediated_decay	CD37 molecule [Source:HGNC Symbol;Acc:HGNC:1666]	19	49335171	49343335	1
ENSG00000139800	1.01477	2.63618	16.11	5.97685e-05	0.0138348	ENSG00000139800	ZIC5	85416	protein_coding	protein_coding	Zic family member 5 [Source:HGNC Symbol;Acc:HGNC:20322]	13	99962964	99971909	-1
ENSG00000145864	-0.869898	8.379	16.1021	6.00177e-05	0.0138397	ENSG00000145864	GABRB2	2561	protein_coding	protein_coding	gamma-aminobutyric acid (GABA) A receptor, beta 2 [Source:HGNC Symbol;Acc:HGNC:4082]	5	161288429	161549044	-1
ENSG00000263715	-3.97975	-0.90956	16.0916	6.03516e-05	0.013864	ENSG00000263715		1394	protein_coding	protein_coding	corticotropin releasing hormone receptor 1 [Source:EntrezGene;Acc:1394]	17	45620344	45835826	1
ENSG00000166535	1.21387	2.88707	16.0555	6.15139e-05	0.0140247	ENSG00000166535	A2ML1	144568	protein_coding	protein_coding	alpha-2-macroglobulin-like 1 [Source:HGNC Symbol;Acc:HGNC:23336]	12	8822472	8887001	1
ENSG00000186081	-2.34222	-0.453484	16.0612	6.13291e-05	0.0140247	ENSG00000186081	KRT5	3852	protein_coding	protein_coding	keratin 5, type II [Source:HGNC Symbol;Acc:HGNC:6442]	12	52514575	52520687	-1
ENSG00000168993	-0.974617	7.58206	16.0383	6.20727e-05	0.0140465	ENSG00000168993	CPLX1	10815	protein_coding	protein_coding	complexin 1 [Source:HGNC Symbol;Acc:HGNC:2309]	4	784957	826198	-1
ENSG00000143226	0.93544	3.5505	16.0445	6.18716e-05	0.0140465	ENSG00000143226	FCGR2A	2212	protein_coding	protein_coding	Fc fragment of IgG, low affinity IIa, receptor (CD32) [Source:HGNC Symbol;Acc:HGNC:3616]	1	161505430	161524013	1
ENSG00000189350	1.07386	2.29146	16.0216	6.26228e-05	0.014066	ENSG00000189350	FAM179A	165186	protein_coding	protein_coding	family with sequence similarity 179 member A [Source:HGNC Symbol;Acc:HGNC:33715]	2	28956611	29061373	1
ENSG00000026103	1.02116	2.64701	16.0245	6.25289e-05	0.014066	ENSG00000026103	FAS	355	protein_coding	protein_coding	Fas cell surface death receptor [Source:HGNC Symbol;Acc:HGNC:11920]	10	88990531	89015785	1
ENSG00000124785	-1.00804	6.09983	15.9928	6.35846e-05	0.0142293	ENSG00000124785	NRN1	51299	protein_coding	protein_coding	neuritin 1 [Source:HGNC Symbol;Acc:HGNC:17972]	6	5997999	6007605	-1
ENSG00000134717	-0.587985	5.58227	15.9821	6.39433e-05	0.014257	ENSG00000134717	BTF3L4	91408	protein_coding	protein_coding	basic transcription factor 3-like 4 [Source:HGNC Symbol;Acc:HGNC:30547]	1	52056125	52090716	1
ENSG00000126067	-0.625283	5.46973	15.9358	6.55281e-05	0.0145291	ENSG00000126067	PSMB2	5690	protein_coding	protein_coding	proteasome subunit beta 2 [Source:HGNC Symbol;Acc:HGNC:9539]	1	35599544	35641844	-1
ENSG00000164620	-0.885697	5.01973	15.9311	6.56909e-05	0.0145291	ENSG00000164620	RELL2	285613	protein_coding	protein_coding	RELT-like 2 [Source:HGNC Symbol;Acc:HGNC:26902]	5	141636950	141641077	1
ENSG00000152284	0.896197	2.2442	15.9256	6.58822e-05	0.0145291	ENSG00000152284	TCF7L1	83439	protein_coding	protein_coding	transcription factor 7-like 1 (T-cell specific, HMG-box) [Source:HGNC Symbol;Acc:HGNC:11640]	2	85133410	85310388	1
ENSG00000160097	-0.785113	4.75697	15.9088	6.64688e-05	0.0146053	ENSG00000160097	FNDC5	252995	protein_coding	protein_coding	fibronectin type III domain containing 5 [Source:HGNC Symbol;Acc:HGNC:20240]	1	32862268	32872482	-1
ENSG00000111424	2.29985	-1.08405	15.8786	6.75387e-05	0.0147868	ENSG00000111424	VDR	7421	protein_coding	protein_coding	vitamin D (1,25- dihydroxyvitamin D3) receptor [Source:HGNC Symbol;Acc:HGNC:12679]	12	47841537	47943048	-1
ENSG00000140022	0.835092	6.56802	15.8672	6.79458e-05	0.0148225	ENSG00000140022	STON2	85439	protein_coding	protein_coding	stonin 2 [Source:HGNC Symbol;Acc:HGNC:30652]	14	81260656	81436465	-1
ENSG00000142694	1.42128	0.667283	15.8441	6.87804e-05	0.0148653	ENSG00000142694	EVA1B	55194	protein_coding	protein_coding	eva-1 homolog B (C. elegans) [Source:HGNC Symbol;Acc:HGNC:25558]	1	36322031	36324154	-1
ENSG00000009724	4.53062	-1.74898	15.8508	6.8539e-05	0.0148653	ENSG00000009724	MASP2	10747	protein_coding	protein_coding	mannan-binding lectin serine peptidase 2 [Source:HGNC Symbol;Acc:HGNC:6902]	1	11026523	11047233	-1
ENSG00000018408	0.865128	4.94299	15.8414	6.88776e-05	0.0148653	ENSG00000018408	WWTR1	25937	protein_coding	protein_coding	WW domain containing transcription regulator 1 [Source:HGNC Symbol;Acc:HGNC:24042]	3	149517235	149736714	-1
ENSG00000091483	-0.696801	4.78323	15.8318	6.92282e-05	0.014888	ENSG00000091483	FH	2271	protein_coding	protein_coding	fumarate hydratase [Source:HGNC Symbol;Acc:HGNC:3700]	1	241497603	241519761	-1
ENSG00000126767	0.872994	6.01494	15.8187	6.97094e-05	0.0149385	ENSG00000126767	ELK1	2002	protein_coding	protein_coding	ELK1, member of ETS oncogene family [Source:HGNC Symbol;Acc:HGNC:3321]	X	47635521	47650604	-1
ENSG00000167676	1.05154	4.13964	15.8009	7.03707e-05	0.0150271	ENSG00000167676	PLIN4	729359	protein_coding	protein_coding	perilipin 4 [Source:HGNC Symbol;Acc:HGNC:29393]	19	4502180	4518465	-1
ENSG00000275465	1.6585	-0.166672	15.7749	7.13441e-05	0.0151815	NA	NA	NA	NA	NA	NA	NA	NA	NA	NA
ENSG00000171873	-1.82122	0.821818	15.7205	7.34236e-05	0.0155694	ENSG00000171873	ADRA1D	146	protein_coding	protein_coding	adrenoceptor alpha 1D [Source:HGNC Symbol;Acc:HGNC:280]	20	4220631	4249074	-1
ENSG00000205634	-1.60374	1.75641	15.7103	7.38213e-05	0.0155992	NA	NA	NA	NA	NA	NA	NA	NA	NA	NA
ENSG00000175489	1.32349	0.352744	15.6968	7.43513e-05	0.0156566	ENSG00000175489	LRRC25	126364	protein_coding	protein_coding	leucine rich repeat containing 25 [Source:HGNC Symbol;Acc:HGNC:29806]	19	18391144	18397617	-1
ENSG00000145569	0.791372	2.89317	15.6733	7.52785e-05	0.0157425	ENSG00000145569	FAM105A	54491	protein_coding	protein_coding	family with sequence similarity 105 member A [Source:HGNC Symbol;Acc:HGNC:25629]	5	14581775	14615007	1
ENSG00000128602	0.871809	3.18947	15.6794	7.50365e-05	0.0157425	ENSG00000128602	SMO	6608	protein_coding	protein_coding	smoothened, frizzled class receptor [Source:HGNC Symbol;Acc:HGNC:11119]	7	129188872	129213545	1
ENSG00000112972	-0.70638	6.15849	15.6601	7.58052e-05	0.0157982	ENSG00000112972	HMGCS1	3157	protein_coding	protein_coding	3-hydroxy-3-methylglutaryl-CoA synthase 1 [Source:HGNC Symbol;Acc:HGNC:5007]	5	43289395	43313512	-1
ENSG00000260391	-0.995314	2.98389	15.6433	7.64824e-05	0.0158848	NA	NA	NA	NA	NA	NA	NA	NA	NA	NA
ENSG00000273136	0.734609	3.99651	15.6337	7.68721e-05	0.0159112	ENSG00000273136	NBPF26	101060684	protein_coding	protein_coding	neuroblastoma breakpoint family member 26 [Source:HGNC Symbol;Acc:HGNC:49571]	1	120805418	120841481	1
ENSG00000137767	0.880502	2.13341	15.6268	7.7153e-05	0.015915	ENSG00000137767	SQRDL	58472	protein_coding	protein_coding	sulfide quinone reductase-like (yeast) [Source:HGNC Symbol;Acc:HGNC:20390]	15	45631148	45691294	1
ENSG00000180198	0.847753	2.67817	15.5843	7.89052e-05	0.0161859	ENSG00000180198	RCC1	1104	protein_coding	protein_coding	regulator of chromosome condensation 1 [Source:HGNC Symbol;Acc:HGNC:1913]	1	28505943	28539300	1
ENSG00000104112	-0.727036	7.0815	15.5821	7.89997e-05	0.0161859	ENSG00000104112	SCG3	29106	protein_coding	protein_coding	secretogranin III [Source:HGNC Symbol;Acc:HGNC:13707]	15	51681353	51721031	1
ENSG00000266777	0.73384	3.56012	15.5751	7.92917e-05	0.016191	NA	NA	NA	NA	NA	NA	NA	NA	NA	NA
ENSG00000204147	-1.03564	2.36918	15.5673	7.96186e-05	0.0162032	ENSG00000204147	ASAH2B	653308	protein_coding	protein_coding	N-acylsphingosine amidohydrolase (non-lysosomal ceramidase) 2B [Source:HGNC Symbol;Acc:HGNC:23456]	10	50739318	50816495	1
ENSG00000129116	0.763411	5.88344	15.5418	8.06998e-05	0.0163683	ENSG00000129116	PALLD	23022	protein_coding	protein_coding	palladin, cytoskeletal associated protein [Source:HGNC Symbol;Acc:HGNC:17068]	4	168497066	168928457	1
ENSG00000204003	-5.07773	-2.43345	15.5122	8.19724e-05	0.016571	ENSG00000204003		NA	protein_coding	nonsense_mediated_decay		9	136738167	136748453	-1
ERCC-00154	2.36001	-1.27873	15.5047	8.22991e-05	0.0165818	NA	NA	NA	NA	NA	NA	NA	NA	NA	NA
ENSG00000222328	-0.890321	5.75019	15.4258	8.58087e-05	0.0172316	NA	NA	NA	NA	NA	NA	NA	NA	NA	NA
ENSG00000066336	0.966434	2.33334	15.4108	8.64929e-05	0.0173117	ENSG00000066336	SPI1	6688	protein_coding	protein_coding	Spi-1 proto-oncogene [Source:HGNC Symbol;Acc:HGNC:11241]	11	47354860	47378576	-1
ENSG00000014641	-0.988532	7.82538	15.3963	8.71565e-05	0.0173524	ENSG00000014641	MDH1	4190	protein_coding	protein_coding	malate dehydrogenase 1 [Source:HGNC Symbol;Acc:HGNC:6970]	2	63588609	63607197	1
ENSG00000283101	1.66171	-0.296378	15.3939	8.72682e-05	0.0173524	NA	NA	NA	NA	NA	NA	NA	NA	NA	NA
ENSG00000260000	-1.20783	0.178743	15.3866	8.76076e-05	0.0173629	NA	NA	NA	NA	NA	NA	NA	NA	NA	NA
ENSG00000171790	1.0839	1.41055	15.3783	8.79917e-05	0.0173822	ENSG00000171790	SLFNL1	200172	protein_coding	protein_coding	schlafen like 1 [Source:HGNC Symbol;Acc:HGNC:26313]	1	41015597	41023237	-1
ENSG00000167771	-0.903569	3.30591	15.3511	8.92708e-05	0.0175777	ENSG00000167771	RCOR2	283248	protein_coding	protein_coding	REST corepressor 2 [Source:HGNC Symbol;Acc:HGNC:27455]	11	63911221	63916844	-1
ENSG00000073803	-0.565867	6.05592	15.3426	8.96706e-05	0.0175992	ENSG00000073803	MAP3K13	9175	protein_coding	protein_coding	mitogen-activated protein kinase kinase kinase 13 [Source:HGNC Symbol;Acc:HGNC:6852]	3	185282941	185489097	1
ENSG00000260368	1.29376	0.590385	15.3351	9.00298e-05	0.0176127	NA	NA	NA	NA	NA	NA	NA	NA	NA	NA
ENSG00000239732	2.58804	0.422008	15.2937	9.20219e-05	0.0179446	ENSG00000239732	TLR9	54106	protein_coding	protein_coding	toll-like receptor 9 [Source:HGNC Symbol;Acc:HGNC:15633]	3	52221080	52226163	-1
ENSG00000146535	0.651838	6.75512	15.2857	9.24135e-05	0.0179632	ENSG00000146535	GNA12	2768	protein_coding	protein_coding	guanine nucleotide binding protein (G protein) alpha 12 [Source:HGNC Symbol;Acc:HGNC:4380]	7	2728112	2844324	-1
ENSG00000152932	-0.981697	7.17733	15.2336	9.4999e-05	0.0184067	ENSG00000152932	RAB3C	115827	protein_coding	protein_coding	RAB3C, member RAS oncogene family [Source:HGNC Symbol;Acc:HGNC:30269]	5	58582221	58859394	1
ENSG00000196954	1.24649	2.10108	15.2221	9.55794e-05	0.0184602	ENSG00000196954	CASP4	837	protein_coding	protein_coding	caspase 4 [Source:HGNC Symbol;Acc:HGNC:1505]	11	104942866	104969436	-1
ENSG00000134575	-0.687795	4.46066	15.2022	9.65887e-05	0.0185882	ENSG00000134575	ACP2	53	protein_coding	protein_coding	acid phosphatase 2, lysosomal [Source:HGNC Symbol;Acc:HGNC:123]	11	47239302	47248906	-1
ENSG00000060762	-0.740621	4.7092	15.1943	9.69961e-05	0.0185882	ENSG00000060762	MPC1	51660	protein_coding	protein_coding	mitochondrial pyruvate carrier 1 [Source:HGNC Symbol;Acc:HGNC:21606]	6	166364919	166383013	-1
ENSG00000239002	-0.64999	6.83287	15.1911	9.71618e-05	0.0185882	NA	NA	NA	NA	NA	NA	NA	NA	NA	NA
ENSG00000229727	-1.36115	0.389236	15.1634	9.85963e-05	0.0188034	NA	NA	NA	NA	NA	NA	NA	NA	NA	NA
ENSG00000081189	-0.748479	8.81466	15.1361	0.000100032	0.0190174	ENSG00000081189	MEF2C	4208	protein_coding	protein_coding	myocyte enhancer factor 2C [Source:HGNC Symbol;Acc:HGNC:6996]	5	88717117	88904257	-1
ENSG00000095970	1.43766	2.24586	15.1123	0.000101299	0.0191981	ENSG00000095970	TREM2	54209	protein_coding	protein_coding	triggering receptor expressed on myeloid cells 2 [Source:HGNC Symbol;Acc:HGNC:17761]	6	41158506	41163186	-1
ENSG00000073969	-1.08297	6.68234	15.0576	0.000104279	0.0197013	ENSG00000073969	NSF	4905	protein_coding	protein_coding	N-ethylmaleimide sensitive factor [Source:HGNC Symbol;Acc:HGNC:8016]	17	46590669	46757464	1
ENSG00000115648	1.7393	0.458011	15.03	0.000105814	0.0198062	ENSG00000115648	MLPH	79083	protein_coding	protein_coding	melanophilin [Source:HGNC Symbol;Acc:HGNC:29643]	2	237485428	237555318	1
ENSG00000124549	1.58859	0.862214	15.0337	0.000105607	0.0198062	NA	NA	NA	NA	NA	NA	NA	NA	NA	NA
ENSG00000267060	-1.17188	1.19769	15.0301	0.000105809	0.0198062	ENSG00000267060	PTGES3L	100885848	protein_coding	protein_coding	prostaglandin E synthase 3 (cytosolic)-like [Source:HGNC Symbol;Acc:HGNC:43943]	17	42968088	42980433	-1
ENSG00000155760	1.05273	2.69329	15.0108	0.000106896	0.0199406	ENSG00000155760	FZD7	8324	protein_coding	protein_coding	frizzled class receptor 7 [Source:HGNC Symbol;Acc:HGNC:4045]	2	202034587	202038445	1
ENSG00000236714	-2.28279	-0.461947	15.0002	0.000107501	0.0199406	NA	NA	NA	NA	NA	NA	NA	NA	NA	NA
ENSG00000138378	-1.2833	4.578	14.9999	0.000107518	0.0199406	ENSG00000138378	STAT4	6775	protein_coding	protein_coding	signal transducer and activator of transcription 4 [Source:HGNC Symbol;Acc:HGNC:11365]	2	191029576	191151596	-1
ENSG00000163221	2.89017	0.0577087	14.9856	0.000108337	0.0200312	ENSG00000163221	S100A12	6283	protein_coding	protein_coding	S100 calcium binding protein A12 [Source:HGNC Symbol;Acc:HGNC:10489]	1	153373706	153375649	-1
ENSG00000165704	-0.871134	4.77257	14.9748	0.000108954	0.0200458	ENSG00000165704	HPRT1	3251	protein_coding	protein_coding	hypoxanthine phosphoribosyltransferase 1 [Source:HGNC Symbol;Acc:HGNC:5157]	X	134460153	134520513	1
ENSG00000160233	1.39554	0.80098	14.9727	0.000109078	0.0200458	ENSG00000160233	LRRC3	81543	protein_coding	protein_coding	leucine rich repeat containing 3 [Source:HGNC Symbol;Acc:HGNC:14965]	21	44455486	44462196	1
ENSG00000167114	-0.694915	5.27158	14.96	0.000109813	0.02012	ENSG00000167114	SLC27A4	10999	protein_coding	protein_coding	solute carrier family 27 (fatty acid transporter), member 4 [Source:HGNC Symbol;Acc:HGNC:10998]	9	128340646	128361470	1
ENSG00000257017	3.17643	-1.32611	14.9488	0.000110468	0.0201791	ENSG00000257017	HP	3240	protein_coding	protein_coding	haptoglobin [Source:HGNC Symbol;Acc:HGNC:5141]	16	72054592	72061055	1
ENSG00000168874	0.876253	3.6461	14.9221	0.000112044	0.0204055	ENSG00000168874	ATOH8	84913	protein_coding	protein_coding	atonal bHLH transcription factor 8 [Source:HGNC Symbol;Acc:HGNC:24126]	2	85751344	85788066	1
ENSG00000109919	-0.626125	5.25737	14.8984	0.000113459	0.0205397	ENSG00000109919	MTCH2	23788	protein_coding	protein_coding	mitochondrial carrier 2 [Source:HGNC Symbol;Acc:HGNC:17587]	11	47617315	47642623	-1
ENSG00000215869	-1.28741	-2.3699	14.9005	0.000113332	0.0205397	NA	NA	NA	NA	NA	NA	NA	NA	NA	NA
ENSG00000132639	-1.11523	10.3881	14.8582	0.000115903	0.0209198	ENSG00000132639	SNAP25	6616	protein_coding	protein_coding	synaptosome associated protein 25kDa [Source:HGNC Symbol;Acc:HGNC:11132]	20	10218830	10307418	1
ENSG00000176928	-0.836955	4.2494	14.8212	0.000118202	0.0212714	ENSG00000176928	GCNT4	51301	protein_coding	protein_coding	glucosaminyl (N-acetyl) transferase 4, core 2 [Source:HGNC Symbol;Acc:HGNC:17973]	5	75025346	75030899	-1
ENSG00000103742	0.796544	4.36309	14.7961	0.000119785	0.0214926	ENSG00000103742	IGDCC4	57722	protein_coding	protein_coding	immunoglobulin superfamily, DCC subclass, member 4 [Source:HGNC Symbol;Acc:HGNC:13770]	15	65381464	65423072	-1
ENSG00000157087	-0.833398	9.82669	14.7847	0.000120509	0.0215587	ENSG00000157087	ATP2B2	491	protein_coding	protein_coding	ATPase, Ca++ transporting, plasma membrane 2 [Source:HGNC Symbol;Acc:HGNC:815]	3	10324023	10708031	-1
ENSG00000144199	-0.725312	3.71222	14.7672	0.000121632	0.0216956	ENSG00000144199	FAHD2B	151313	protein_coding	protein_coding	fumarylacetoacetate hydrolase domain containing 2B [Source:HGNC Symbol;Acc:HGNC:25318]	2	97083583	97094882	-1
ENSG00000100985	1.80706	1.13326	14.7205	0.000124682	0.0221026	ENSG00000100985	MMP9	4318	protein_coding	protein_coding	matrix metallopeptidase 9 [Source:HGNC Symbol;Acc:HGNC:7176]	20	46008908	46016561	1
ENSG00000184203	-0.616376	4.96683	14.7104	0.00012535	0.0221026	ENSG00000184203	PPP1R2	5504	protein_coding	protein_coding	protein phosphatase 1 regulatory inhibitor subunit 2 [Source:HGNC Symbol;Acc:HGNC:9288]	3	195514425	195543386	-1
ENSG00000196154	2.18319	1.14162	14.7194	0.000124755	0.0221026	ENSG00000196154	S100A4	6275	protein_coding	protein_coding	S100 calcium binding protein A4 [Source:HGNC Symbol;Acc:HGNC:10494]	1	153543613	153550136	-1
ENSG00000136738	-0.588323	5.03531	14.7101	0.000125372	0.0221026	ENSG00000136738	STAM	8027	protein_coding	protein_coding	signal transducing adaptor molecule [Source:HGNC Symbol;Acc:HGNC:11357]	10	17644125	17715914	1
ENSG00000064666	1.19574	2.09056	14.7023	0.000125892	0.02213	ENSG00000064666	CNN2	1265	protein_coding	protein_coding	calponin 2 [Source:HGNC Symbol;Acc:HGNC:2156]	19	1026581	1039068	1
ENSG00000198825	-0.852951	7.40798	14.6711	0.000127992	0.0224341	ENSG00000198825	INPP5F	22876	protein_coding	protein_coding	inositol polyphosphate-5-phosphatase F [Source:HGNC Symbol;Acc:HGNC:17054]	10	119726097	119829278	1
ENSG00000185559	-3.17207	-2.05378	14.6537	0.000129178	0.0225767	ENSG00000185559	DLK1	8788	protein_coding	protein_coding	delta-like 1 homolog (Drosophila) [Source:HGNC Symbol;Acc:HGNC:2907]	14	100725705	100738224	1
ENSG00000279196	0.846674	2.76613	14.6369	0.000130338	0.0225947	NA	NA	NA	NA	NA	NA	NA	NA	NA	NA
ENSG00000125814	-0.951392	8.32256	14.6429	0.000129926	0.0225947	ENSG00000125814	NAPB	63908	protein_coding	protein_coding	NSF attachment protein beta [Source:HGNC Symbol;Acc:HGNC:15751]	20	23374519	23421519	-1
ENSG00000182902	0.658773	6.15534	14.636	0.000130399	0.0225947	ENSG00000182902	SLC25A18	83733	protein_coding	protein_coding	solute carrier family 25 (glutamate carrier), member 18 [Source:HGNC Symbol;Acc:HGNC:10988]	22	17563439	17590994	1
ENSG00000152580	1.15709	1.32795	14.5985	0.000133017	0.022661	ENSG00000152580	IGSF10	285313	protein_coding	protein_coding	immunoglobulin superfamily member 10 [Source:HGNC Symbol;Acc:HGNC:26384]	3	151425384	151458709	-1
ENSG00000148841	0.881157	3.43115	14.5974	0.000133097	0.022661	ENSG00000148841	ITPRIP	85450	protein_coding	protein_coding	inositol 1,4,5-trisphosphate receptor interacting protein [Source:HGNC Symbol;Acc:HGNC:29370]	10	104309698	104338404	-1
ENSG00000122180	-3.70599	-2.20313	14.5945	0.000133305	0.022661	ENSG00000122180	MYOG	4656	protein_coding	protein_coding	myogenin (myogenic factor 4) [Source:HGNC Symbol;Acc:HGNC:7612]	1	203083132	203086036	-1
ENSG00000152954	-0.910387	6.02965	14.5932	0.000133397	0.022661	ENSG00000152954	NRSN1	140767	protein_coding	protein_coding	neurensin 1 [Source:HGNC Symbol;Acc:HGNC:17881]	6	24126122	24154900	1
ENSG00000175287	0.908821	3.46223	14.6141	0.000131922	0.022661	ENSG00000175287	PHYHD1	254295	protein_coding	protein_coding	phytanoyl-CoA dioxygenase domain containing 1 [Source:HGNC Symbol;Acc:HGNC:23396]	9	128920895	128942041	1
ENSG00000155629	0.87251	2.88813	14.5985	0.000133021	0.022661	ENSG00000155629	PIK3AP1	118788	protein_coding	protein_coding	phosphoinositide-3-kinase adaptor protein 1 [Source:HGNC Symbol;Acc:HGNC:30034]	10	96593312	96720514	-1
ENSG00000061455	1.35594	1.24729	14.6122	0.00013206	0.022661	ENSG00000061455	PRDM6	93166	protein_coding	protein_coding	PR domain containing 6 [Source:HGNC Symbol;Acc:HGNC:9350]	5	123089121	123194266	1
ENSG00000186326	1.03349	1.0197	14.5844	0.000134019	0.0227031	ENSG00000186326	RGS9BP	388531	protein_coding	protein_coding	regulator of G-protein signaling 9 binding protein [Source:HGNC Symbol;Acc:HGNC:30304]	19	32675407	32678300	1
ENSG00000157240	0.795696	3.23889	14.5686	0.000135146	0.0227767	ENSG00000157240	FZD1	8321	protein_coding	protein_coding	frizzled class receptor 1 [Source:HGNC Symbol;Acc:HGNC:4038]	7	91264364	91271326	1
ENSG00000178573	0.620858	5.34139	14.5678	0.000135204	0.0227767	ENSG00000178573	MAF	4094	protein_coding	protein_coding	v-maf avian musculoaponeurotic fibrosarcoma oncogene homolog [Source:HGNC Symbol;Acc:HGNC:6776]	16	79585843	79600714	-1
ENSG00000043355	0.859886	3.99098	14.5418	0.000137086	0.0230297	ENSG00000043355	ZIC2	7546	protein_coding	protein_coding	Zic family member 2 [Source:HGNC Symbol;Acc:HGNC:12873]	13	99981772	99986773	1
ENSG00000235770	2.67065	-1.41807	14.5168	0.000138912	0.023272	NA	NA	NA	NA	NA	NA	NA	NA	NA	NA
ENSG00000118276	-0.763574	5.86587	14.4646	0.000142817	0.0238603	ENSG00000118276	B4GALT6	9331	protein_coding	protein_coding	UDP-Gal:betaGlcNAc beta 1,4- galactosyltransferase, polypeptide 6 [Source:HGNC Symbol;Acc:HGNC:929]	18	31622247	31685836	-1
ENSG00000172037	0.678874	5.91463	14.4568	0.000143412	0.0238939	ENSG00000172037	LAMB2	3913	protein_coding	protein_coding	laminin subunit beta 2 [Source:HGNC Symbol;Acc:HGNC:6487]	3	49121114	49133118	-1
ENSG00000124942	0.888688	9.96678	14.4321	0.000145303	0.0241426	ENSG00000124942	AHNAK	79026	protein_coding	protein_coding	AHNAK nucleoprotein [Source:HGNC Symbol;Acc:HGNC:347]	11	62433542	62556235	-1
ENSG00000121966	1.13099	2.73766	14.4174	0.000146446	0.0242661	ENSG00000121966	CXCR4	7852	protein_coding	protein_coding	chemokine (C-X-C motif) receptor 4 [Source:HGNC Symbol;Acc:HGNC:2561]	2	136114349	136118165	-1
ENSG00000233822	-1.0645	2.16278	14.3886	0.000148697	0.0245223	ENSG00000233822	HIST1H2BN	8341	protein_coding	protein_coding	histone cluster 1, H2bn [Source:HGNC Symbol;Acc:HGNC:4749]	6	27837760	27865798	1
ENSG00000152214	-1.13891	2.00679	14.3873	0.000148801	0.0245223	ENSG00000152214	RIT2	6014	protein_coding	protein_coding	Ras-like without CAAX 2 [Source:HGNC Symbol;Acc:HGNC:10017]	18	42743227	43115691	-1
ENSG00000143858	-1.74723	7.55977	14.3655	0.000150533	0.0247404	ENSG00000143858	SYT2	127833	protein_coding	protein_coding	synaptotagmin 2 [Source:HGNC Symbol;Acc:HGNC:11510]	1	202590596	202710417	-1
ENSG00000186517	0.81698	2.26755	14.3399	0.000152593	0.0250112	ENSG00000186517	ARHGAP30	257106	protein_coding	protein_coding	Rho GTPase activating protein 30 [Source:HGNC Symbol;Acc:HGNC:27414]	1	161046946	161069970	-1
ENSG00000120889	0.760718	3.23656	14.3265	0.00015369	0.0251231	ENSG00000120889	TNFRSF10B	8795	protein_coding	protein_coding	tumor necrosis factor receptor superfamily member 10b [Source:HGNC Symbol;Acc:HGNC:11905]	8	23020133	23069179	-1
ENSG00000235568	1.07394	1.40779	14.3187	0.000154323	0.0251588	ENSG00000235568	NFAM1	150372	protein_coding	protein_coding	NFAT activating protein with ITAM motif 1 [Source:HGNC Symbol;Acc:HGNC:29872]	22	42380410	42432395	-1
ENSG00000114948	-0.840271	7.12474	14.3131	0.000154783	0.0251662	ENSG00000114948	ADAM23	8745	protein_coding	protein_coding	ADAM metallopeptidase domain 23 [Source:HGNC Symbol;Acc:HGNC:202]	2	206443539	206621130	1
ENSG00000123999	-1.42448	0.320043	14.2999	0.00015587	0.0252652	ENSG00000123999	INHA	3623	protein_coding	protein_coding	inhibin alpha [Source:HGNC Symbol;Acc:HGNC:6065]	2	219569162	219575713	1
ENSG00000143603	0.804464	6.45658	14.2906	0.000156642	0.0252652	ENSG00000143603	KCNN3	3782	protein_coding	protein_coding	potassium channel, calcium activated intermediate/small conductance subfamily N alpha, member 3 [Source:HGNC Symbol;Acc:HGNC:6292]	1	154697455	154870280	-1
ENSG00000122512	-0.547941	4.75245	14.2916	0.000156564	0.0252652	ENSG00000122512	PMS2	5395	protein_coding	protein_coding	PMS1 homolog 2, mismatch repair system component [Source:HGNC Symbol;Acc:HGNC:9122]	7	5973239	6009125	-1
ENSG00000128683	-1.05513	6.42158	14.2728	0.000158132	0.0254379	ENSG00000128683	GAD1	2571	protein_coding	protein_coding	glutamate decarboxylase 1 [Source:HGNC Symbol;Acc:HGNC:4092]	2	170813213	170861151	1
ENSG00000276550	1.1074	6.99527	14.2542	0.000159701	0.0256223	NA	NA	NA	NA	NA	NA	NA	NA	NA	NA
ENSG00000229423	-4.93327	-2.6079	14.2475	0.00016027	0.0256457	NA	NA	NA	NA	NA	NA	NA	NA	NA	NA
ENSG00000112146	-0.541588	6.0244	14.236	0.000161258	0.0257138	ENSG00000112146	FBXO9	26268	protein_coding	protein_coding	F-box protein 9 [Source:HGNC Symbol;Acc:HGNC:13588]	6	53051991	53100873	1
ENSG00000114686	-0.596888	4.47309	14.2326	0.000161543	0.0257138	ENSG00000114686	MRPL3	11222	protein_coding	protein_coding	mitochondrial ribosomal protein L3 [Source:HGNC Symbol;Acc:HGNC:10379]	3	131462212	131502983	-1
ENSG00000099875	0.698652	6.10577	14.175	0.00016657	0.0264445	ENSG00000099875	MKNK2	2872	protein_coding	nonsense_mediated_decay	MAP kinase interacting serine/threonine kinase 2 [Source:HGNC Symbol;Acc:HGNC:7111]	19	2037465	2051244	-1
ENSG00000260196	-0.83228	3.04069	14.1556	0.000168296	0.0266487	NA	NA	NA	NA	NA	NA	NA	NA	NA	NA
ENSG00000254701	2.01436	-0.689827	14.1243	0.000171114	0.0269701	NA	NA	NA	NA	NA	NA	NA	NA	NA	NA
ENSG00000132256	0.889238	2.45046	14.1232	0.000171215	0.0269701	ENSG00000132256	TRIM5	85363	protein_coding	protein_coding	tripartite motif containing 5 [Source:HGNC Symbol;Acc:HGNC:16276]	11	5663557	5938619	-1
ENSG00000168032	-0.950562	4.10736	14.1044	0.000172936	0.027022	ENSG00000168032	ENTPD3	956	protein_coding	protein_coding	ectonucleoside triphosphate diphosphohydrolase 3 [Source:HGNC Symbol;Acc:HGNC:3365]	3	40387156	40428619	1
ENSG00000281831	4.86567	-2.2544	14.099	0.000173433	0.027022	NA	NA	NA	NA	NA	NA	NA	NA	NA	NA
ENSG00000234062	1.37404	0.606962	14.1053	0.000172852	0.027022	NA	NA	NA	NA	NA	NA	NA	NA	NA	NA
ENSG00000133318	-0.786541	9.26746	14.0954	0.000173772	0.027022	ENSG00000133318	RTN3	10313	protein_coding	protein_coding	reticulon 3 [Source:HGNC Symbol;Acc:HGNC:10469]	11	63681446	63759891	1
ENSG00000111907	0.74563	5.44915	14.0974	0.000173582	0.027022	ENSG00000111907	TPD52L1	7164	protein_coding	protein_coding	tumor protein D52-like 1 [Source:HGNC Symbol;Acc:HGNC:12006]	6	125119049	125264407	1
ENSG00000072042	-0.498779	5.66278	14.0831	0.000174908	0.027129	ENSG00000072042	RDH11	51109	protein_coding	protein_coding	retinol dehydrogenase 11 (all-trans/9-cis/11-cis) [Source:HGNC Symbol;Acc:HGNC:17964]	14	67676801	67695814	-1
ENSG00000187664	-1.06173	6.76518	14.0509	0.000177929	0.0275015	ENSG00000187664	HAPLN4	404037	protein_coding	protein_coding	hyaluronan and proteoglycan link protein 4 [Source:HGNC Symbol;Acc:HGNC:31357]	19	19255641	19262796	-1
ENSG00000086506	-1.85693	-1.25233	14.0476	0.000178242	0.0275015	ENSG00000086506	HBQ1	3049	protein_coding	protein_coding	hemoglobin subunit theta 1 [Source:HGNC Symbol;Acc:HGNC:4833]	16	180453	181181	1
ENSG00000164924	-0.661009	8.7029	14.0431	0.000178669	0.0275015	ENSG00000164924	YWHAZ	7534	protein_coding	protein_coding	tyrosine 3-monooxygenase/tryptophan 5-monooxygenase activation protein, zeta [Source:HGNC Symbol;Acc:HGNC:12855]	8	100916525	100953388	-1
ENSG00000167552	-1.04034	8.37791	14.0347	0.000179472	0.027555	ENSG00000167552	TUBA1A	7846	protein_coding	protein_coding	tubulin alpha 1a [Source:HGNC Symbol;Acc:HGNC:20766]	12	49184796	49189324	-1
ENSG00000124191	-0.832434	3.70957	14.0204	0.000180838	0.0276948	ENSG00000124191	TOX2	84969	protein_coding	protein_coding	TOX high mobility group box family member 2 [Source:HGNC Symbol;Acc:HGNC:16095]	20	43914864	44069616	1
ENSG00000129474	1.27639	1.21292	13.9833	0.000184441	0.0279276	ENSG00000129474	AJUBA	84962	protein_coding	protein_coding	ajuba LIM protein [Source:HGNC Symbol;Acc:HGNC:20250]	14	22971174	22982642	-1
ENSG00000258227	1.54853	0.529077	13.9652	0.000186225	0.0279276	ENSG00000258227	CLEC5A	23601	protein_coding	protein_coding	C-type lectin domain family 5 member A [Source:HGNC Symbol;Acc:HGNC:2054]	7	141927357	141947007	-1
ENSG00000109832	-0.642415	4.67477	13.9592	0.000186822	0.0279276	ENSG00000109832	DDX25	29118	protein_coding	protein_coding	DEAD (Asp-Glu-Ala-Asp) box helicase 25 [Source:HGNC Symbol;Acc:HGNC:18698]	11	125903376	125928829	1
ENSG00000185022	1.40359	3.07496	13.9846	0.000184316	0.0279276	ENSG00000185022	MAFF	23764	protein_coding	protein_coding	v-maf avian musculoaponeurotic fibrosarcoma oncogene homolog F [Source:HGNC Symbol;Acc:HGNC:6780]	22	38200767	38216511	1
ENSG00000182310	0.856088	3.44691	13.9531	0.000187425	0.0279276	NA	NA	NA	NA	NA	NA	NA	NA	NA	NA
ENSG00000270231	0.70553	3.9804	13.957	0.000187035	0.0279276	NA	NA	NA	NA	NA	NA	NA	NA	NA	NA
ENSG00000188613	0.944376	1.82694	13.9693	0.000185816	0.0279276	ENSG00000188613	NANOS1	340719	protein_coding	protein_coding	nanos homolog 1 (Drosophila) [Source:HGNC Symbol;Acc:HGNC:23044]	10	119029716	119033732	1
ENSG00000145247	-0.842347	2.7671	13.9589	0.00018685	0.0279276	ENSG00000145247	OCIAD2	132299	protein_coding	protein_coding	OCIA domain containing 2 [Source:HGNC Symbol;Acc:HGNC:28685]	4	48885019	48906937	-1
ENSG00000143867	2.89453	0.659776	13.9893	0.000183853	0.0279276	ENSG00000143867	OSR1	130497	protein_coding	protein_coding	odd-skipped related transciption factor 1 [Source:HGNC Symbol;Acc:HGNC:8111]	2	19351485	19358653	-1
ENSG00000104435	-1.08171	7.67494	13.9713	0.000185624	0.0279276	ENSG00000104435	STMN2	11075	protein_coding	protein_coding	stathmin 2 [Source:HGNC Symbol;Acc:HGNC:10577]	8	79610814	79666175	1
ENSG00000164332	-0.714096	4.29666	13.9629	0.000186449	0.0279276	ENSG00000164332	UBLCP1	134510	protein_coding	protein_coding	ubiquitin like domain containing CTD phosphatase 1 [Source:HGNC Symbol;Acc:HGNC:28110]	5	159263081	159286040	1
ENSG00000100983	-0.720514	3.76252	13.9306	0.000189684	0.0281261	ENSG00000100983	GSS	2937	protein_coding	protein_coding	glutathione synthetase [Source:HGNC Symbol;Acc:HGNC:4624]	20	34928430	34955817	-1
ENSG00000272977	0.698529	3.26085	13.9328	0.000189461	0.0281261	NA	NA	NA	NA	NA	NA	NA	NA	NA	NA
ENSG00000185774	-0.895102	4.52554	13.8974	0.000193069	0.0285582	ENSG00000185774	KCNIP4	80333	protein_coding	protein_coding	Kv channel interacting protein 4 [Source:HGNC Symbol;Acc:HGNC:30083]	4	20728616	21948799	-1
ENSG00000143772	0.776882	8.46364	13.8715	0.000195742	0.0288831	ENSG00000143772	ITPKB	3707	protein_coding	protein_coding	inositol-trisphosphate 3-kinase B [Source:HGNC Symbol;Acc:HGNC:6179]	1	226631690	226739323	-1
ENSG00000245848	0.911381	3.14085	13.8627	0.00019666	0.0288852	ENSG00000245848	CEBPA	1050	protein_coding	protein_coding	CCAAT/enhancer binding protein (C/EBP), alpha [Source:HGNC Symbol;Acc:HGNC:1833]	19	33299934	33302564	-1
ENSG00000165621	-1.746	1.12926	13.8623	0.000196709	0.0288852	ENSG00000165621	OXGR1	27199	protein_coding	protein_coding	oxoglutarate (alpha-ketoglutarate) receptor 1 [Source:HGNC Symbol;Acc:HGNC:4531]	13	96985719	96994730	-1
ENSG00000173376	1.42454	1.41446	13.8509	0.000197898	0.0289897	ENSG00000173376	NDNF	79625	protein_coding	protein_coding	neuron-derived neurotrophic factor [Source:HGNC Symbol;Acc:HGNC:26256]	4	121035613	121073021	-1
ENSG00000079101	-2.58065	1.42112	13.8377	0.000199293	0.0291236	ENSG00000079101	CLUL1	27098	protein_coding	protein_coding	clusterin like 1 [Source:HGNC Symbol;Acc:HGNC:2096]	18	596988	650334	1
ENSG00000127084	1.04872	1.56216	13.829	0.000200219	0.0291887	ENSG00000127084	FGD3	89846	protein_coding	protein_coding	FYVE, RhoGEF and PH domain containing 3 [Source:HGNC Symbol;Acc:HGNC:16027]	9	92947451	93036236	1
ENSG00000105227	0.927825	2.99086	13.8217	0.000200998	0.0292319	ENSG00000105227	PRX	57716	protein_coding	protein_coding	periaxin [Source:HGNC Symbol;Acc:HGNC:13797]	19	40393768	40413366	-1
ENSG00000181789	-0.730363	6.3977	13.8097	0.000202286	0.0293489	ENSG00000181789	COPG1	22820	protein_coding	protein_coding	coatomer protein complex subunit gamma 1 [Source:HGNC Symbol;Acc:HGNC:2236]	3	129249606	129277773	1
ENSG00000174948	-1.206	-0.100957	13.792	0.000204207	0.0294505	ENSG00000174948	GPR149	344758	protein_coding	protein_coding	G protein-coupled receptor 149 [Source:HGNC Symbol;Acc:HGNC:23627]	3	154337672	154429715	-1
ENSG00000178104	0.562069	8.62207	13.7898	0.000204443	0.0294505	ENSG00000178104	PDE4DIP	9659	protein_coding	protein_coding	phosphodiesterase 4D interacting protein [Source:HGNC Symbol;Acc:HGNC:15580]	1	148808181	149048286	1
ENSG00000142611	0.723172	4.92052	13.7974	0.000203613	0.0294505	ENSG00000142611	PRDM16	63976	protein_coding	protein_coding	PR domain containing 16 [Source:HGNC Symbol;Acc:HGNC:14000]	1	3069168	3438621	1
ENSG00000113327	-0.887361	7.36369	13.7849	0.000204977	0.0294526	ENSG00000113327	GABRG2	2566	protein_coding	protein_coding	gamma-aminobutyric acid (GABA) A receptor, gamma 2 [Source:HGNC Symbol;Acc:HGNC:4087]	5	162067540	162155536	1
ENSG00000145685	0.659932	4.74897	13.7808	0.000205429	0.0294526	ENSG00000145685	LHFPL2	10184	protein_coding	protein_coding	lipoma HMGIC fusion partner-like 2 [Source:HGNC Symbol;Acc:HGNC:6588]	5	78485215	78770021	-1
ENSG00000204516	2.54035	-0.944398	13.7677	0.00020686	0.0295878	ENSG00000204516	MICB	4277	protein_coding	protein_coding	MHC class I polypeptide-related sequence B [Source:HGNC Symbol;Acc:HGNC:7091]	6	31494881	31511124	1
ENSG00000129636	-0.695538	6.01823	13.7502	0.000208795	0.0297244	ENSG00000129636	ITFG1	81533	protein_coding	protein_coding	integrin alpha FG-GAP repeat containing 1 [Source:HGNC Symbol;Acc:HGNC:30697]	16	47154387	47464149	-1
ENSG00000225891	2.94709	-2.40778	13.7543	0.000208347	0.0297244	NA	NA	NA	NA	NA	NA	NA	NA	NA	NA
ENSG00000064763	-0.708142	4.62479	13.7447	0.000209406	0.0297415	ENSG00000064763	FAR2	55711	protein_coding	protein_coding	fatty acyl-CoA reductase 2 [Source:HGNC Symbol;Acc:HGNC:25531]	12	29149103	29340980	1
ENSG00000260269	2.12467	-1.54237	13.7204	0.000212135	0.0300359	NA	NA	NA	NA	NA	NA	NA	NA	NA	NA
ENSG00000011422	0.823752	2.18742	13.7175	0.000212469	0.0300359	ENSG00000011422	PLAUR	5329	protein_coding	protein_coding	plasminogen activator, urokinase receptor [Source:HGNC Symbol;Acc:HGNC:9053]	19	43646095	43670547	-1
ENSG00000279821	1.88762	0.391967	13.7052	0.000213857	0.0301618	NA	NA	NA	NA	NA	NA	NA	NA	NA	NA
ENSG00000181061	-0.68104	6.14362	13.6922	0.000215342	0.0303008	ENSG00000181061	HIGD1A	25994	protein_coding	protein_coding	HIG1 hypoxia inducible domain family member 1A [Source:HGNC Symbol;Acc:HGNC:29527]	3	42784298	42804531	-1
ENSG00000163736	2.46268	-0.575635	13.6688	0.000218048	0.0306105	ENSG00000163736	PPBP	5473	protein_coding	protein_coding	pro-platelet basic protein [Source:HGNC Symbol;Acc:HGNC:9240]	4	73987038	73988197	-1
ENSG00000177575	1.6071	4.45388	13.6286	0.000222766	0.0310358	ENSG00000177575	CD163	9332	protein_coding	protein_coding	CD163 molecule [Source:HGNC Symbol;Acc:HGNC:1631]	12	7470813	7503893	-1
ENSG00000168918	0.761864	3.81565	13.6296	0.000222647	0.0310358	ENSG00000168918	INPP5D	3635	protein_coding	protein_coding	inositol polyphosphate-5-phosphatase D [Source:HGNC Symbol;Acc:HGNC:6079]	2	233059967	233207903	1
ENSG00000260190	4.11545	-2.03772	13.6341	0.000222116	0.0310358	NA	NA	NA	NA	NA	NA	NA	NA	NA	NA
ENSG00000239672	-0.917968	4.15933	13.6256	0.000223124	0.0310358	ENSG00000239672	NME1	4830	protein_coding	protein_coding	NME/NM23 nucleoside diphosphate kinase 1 [Source:HGNC Symbol;Acc:HGNC:7849]	17	51153536	51162428	1
ENSG00000153404	2.07885	-0.69704	13.6106	0.000224913	0.031213	ENSG00000153404	PLEKHG4B	153478	protein_coding	protein_coding	pleckstrin homology and RhoGEF domain containing G4B [Source:HGNC Symbol;Acc:HGNC:29399]	5	140258	189970	1
ENSG00000177283	0.836509	3.4525	13.6049	0.000225593	0.0312359	ENSG00000177283	FZD8	8325	protein_coding	protein_coding	frizzled class receptor 8 [Source:HGNC Symbol;Acc:HGNC:4046]	10	35638249	35642278	-1
ENSG00000131966	-0.645557	4.70571	13.5794	0.000228686	0.0314131	ENSG00000131966	ACTR10	55860	protein_coding	nonsense_mediated_decay	actin-related protein 10 homolog (S. cerevisiae) [Source:HGNC Symbol;Acc:HGNC:17372]	14	58200080	58235636	1
ENSG00000173110	2.26107	3.83894	13.5811	0.000228472	0.0314131	ENSG00000173110	HSPA6	3310	protein_coding	protein_coding	heat shock protein family A (Hsp70) member 6 [Source:HGNC Symbol;Acc:HGNC:5239]	1	161524540	161526910	1
ENSG00000102468	-0.85434	6.01252	13.5733	0.000229432	0.0314131	ENSG00000102468	HTR2A	3356	protein_coding	protein_coding	5-hydroxytryptamine (serotonin) receptor 2A, G protein-coupled [Source:HGNC Symbol;Acc:HGNC:5293]	13	46831550	46897076	-1
ENSG00000256955	2.47581	-1.35914	13.5688	0.000229981	0.0314131	NA	NA	NA	NA	NA	NA	NA	NA	NA	NA
ENSG00000136045	-0.568716	4.73702	13.5748	0.00022924	0.0314131	ENSG00000136045	PWP1	11137	protein_coding	protein_coding	PWP1 homolog, endonuclein [Source:HGNC Symbol;Acc:HGNC:17015]	12	107685732	107713167	1
ENSG00000184307	-0.783022	4.94855	13.5718	0.000229609	0.0314131	ENSG00000184307	ZDHHC23	254887	protein_coding	protein_coding	zinc finger, DHHC-type containing 23 [Source:HGNC Symbol;Acc:HGNC:28654]	3	113947901	113965401	1
ENSG00000138039	2.48094	-0.920695	13.5605	0.000230993	0.0314805	ENSG00000138039	LHCGR	3973	protein_coding	protein_coding	luteinizing hormone/choriogonadotropin receptor [Source:HGNC Symbol;Acc:HGNC:6585]	2	48686775	48755730	-1
ENSG00000157833	0.863652	5.39587	13.5436	0.000233079	0.031631	ENSG00000157833	GAREM2	150946	protein_coding	protein_coding	GRB2 associated regulator of MAPK1 subtype 2 [Source:HGNC Symbol;Acc:HGNC:27172]	2	26173091	26189663	1
ENSG00000279176	1.16337	0.77876	13.5395	0.000233599	0.031631	NA	NA	NA	NA	NA	NA	NA	NA	NA	NA
ENSG00000197550	-5.29925	-2.32257	13.539	0.000233662	0.031631	NA	NA	NA	NA	NA	NA	NA	NA	NA	NA
ENSG00000106689	0.703031	5.27961	13.5345	0.000234222	0.0316361	ENSG00000106689	LHX2	9355	protein_coding	protein_coding	LIM homeobox 2 [Source:HGNC Symbol;Acc:HGNC:6594]	9	124001670	124033301	1
ENSG00000188981	0.84942	2.48925	13.4996	0.000238609	0.0321571	ENSG00000188981	MSANTD1	345222	protein_coding	protein_coding	Myb/SANT-like DNA-binding domain containing 1 [Source:HGNC Symbol;Acc:HGNC:33741]	4	3244369	3271738	1
ENSG00000156381	0.60429	5.81617	13.4944	0.000239277	0.0321756	ENSG00000156381	ANKRD9	122416	protein_coding	protein_coding	ankyrin repeat domain 9 [Source:HGNC Symbol;Acc:HGNC:20096]	14	102501760	102509799	-1
ENSG00000126247	-0.643617	6.46113	13.4883	0.000240057	0.0322091	ENSG00000126247	CAPNS1	826	protein_coding	protein_coding	calpain, small subunit 1 [Source:HGNC Symbol;Acc:HGNC:1481]	19	36139575	36150353	1
ENSG00000176490	-0.838661	7.05037	13.4666	0.000242849	0.0324609	ENSG00000176490	DIRAS1	148252	protein_coding	protein_coding	DIRAS family, GTP-binding RAS-like 1 [Source:HGNC Symbol;Acc:HGNC:19127]	19	2714567	2721418	-1
ENSG00000267629	-1.43442	3.00712	13.4654	0.000243004	0.0324609	NA	NA	NA	NA	NA	NA	NA	NA	NA	NA
ENSG00000223572	-0.805252	3.72033	13.4204	0.000248899	0.0331753	ENSG00000223572	CKMT1A	548596	protein_coding	protein_coding	creatine kinase, mitochondrial 1A [Source:HGNC Symbol;Acc:HGNC:31736]	15	43692886	43699222	1
ENSG00000260231	-1.01278	1.49077	13.3404	0.000259746	0.0345451	NA	NA	NA	NA	NA	NA	NA	NA	NA	NA
ENSG00000177119	0.622292	5.12672	13.3263	0.00026171	0.0346543	ENSG00000177119	ANO6	196527	protein_coding	protein_coding	anoctamin 6 [Source:HGNC Symbol;Acc:HGNC:25240]	12	45215987	45440404	1
ENSG00000172500	-0.612499	4.8829	13.3273	0.000261564	0.0346543	ENSG00000172500	FIBP	9158	protein_coding	protein_coding	fibroblast growth factor (acidic) intracellular binding protein [Source:HGNC Symbol;Acc:HGNC:3705]	11	65883741	65888539	-1
ENSG00000135378	1.5208	-0.23361	13.3188	0.000262756	0.0347169	ENSG00000135378	PRRG4	79056	protein_coding	protein_coding	proline rich Gla (G-carboxyglutamic acid) 4 (transmembrane) [Source:HGNC Symbol;Acc:HGNC:30799]	11	32829943	32858123	1
ENSG00000179023	3.74619	-1.37221	13.2946	0.000266176	0.0349317	ENSG00000179023	KLHDC7A	127707	protein_coding	protein_coding	kelch domain containing 7A [Source:HGNC Symbol;Acc:HGNC:26791]	1	18480982	18486126	1
ENSG00000262903	1.11161	0.56525	13.291	0.000266685	0.0349317	NA	NA	NA	NA	NA	NA	NA	NA	NA	NA
ENSG00000110719	0.762517	2.89355	13.2997	0.000265445	0.0349317	ENSG00000110719	TCIRG1	10312	protein_coding	protein_coding	T-cell, immune regulator 1, ATPase, H+ transporting, lysosomal V0 subunit A3 [Source:HGNC Symbol;Acc:HGNC:11647]	11	68039016	68050895	1
ENSG00000156298	-0.856036	8.40878	13.299	0.000265542	0.0349317	ENSG00000156298	TSPAN7	7102	protein_coding	protein_coding	tetraspanin 7 [Source:HGNC Symbol;Acc:HGNC:11854]	X	38561370	38688920	1
ENSG00000109738	-0.771891	5.97102	13.2738	0.000269137	0.0351769	ENSG00000109738	GLRB	2743	protein_coding	protein_coding	glycine receptor beta [Source:HGNC Symbol;Acc:HGNC:4329]	4	157076057	157172090	1
ENSG00000163694	1.11379	1.723	13.2529	0.000272165	0.0354961	ENSG00000163694	RBM47	54502	protein_coding	protein_coding	RNA binding motif protein 47 [Source:HGNC Symbol;Acc:HGNC:30358]	4	40423267	40630875	-1
ENSG00000184515	-1.16502	3.53467	13.2223	0.000276641	0.0359747	ENSG00000184515	BEX5	340542	protein_coding	protein_coding	brain expressed X-linked 5 [Source:HGNC Symbol;Acc:HGNC:27990]	X	102153708	102156057	-1
ENSG00000169116	-0.726759	7.2199	13.2197	0.000277021	0.0359747	ENSG00000169116	PARM1	25849	protein_coding	protein_coding	prostate androgen-regulated mucin-like protein 1 [Source:HGNC Symbol;Acc:HGNC:24536]	4	74933095	75050115	1
ENSG00000162694	-0.659074	5.30846	13.1952	0.000280672	0.0363711	ENSG00000162694	EXTL2	2135	protein_coding	protein_coding	exostosin-like glycosyltransferase 2 [Source:HGNC Symbol;Acc:HGNC:3516]	1	100872372	100895998	-1
ENSG00000188211	-0.675585	6.15956	13.1864	0.000281983	0.0363854	ENSG00000188211	NCR3LG1	374383	protein_coding	protein_coding	natural killer cell cytotoxicity receptor 3 ligand 1 [Source:HGNC Symbol;Acc:HGNC:42400]	11	17351726	17377341	1
ENSG00000104689	1.13375	1.11446	13.1897	0.000281493	0.0363854	ENSG00000104689	TNFRSF10A	8797	protein_coding	protein_coding	tumor necrosis factor receptor superfamily member 10a [Source:HGNC Symbol;Acc:HGNC:11904]	8	23190452	23225126	-1
ENSG00000104863	-0.800739	2.41269	13.1552	0.000286718	0.0369178	ENSG00000104863	LIN7B	64130	protein_coding	protein_coding	lin-7 homolog B (C. elegans) [Source:HGNC Symbol;Acc:HGNC:17788]	19	49114324	49118460	1
ENSG00000136750	-0.995722	5.73679	13.1344	0.000289929	0.0371734	ENSG00000136750	GAD2	2572	protein_coding	protein_coding	glutamate decarboxylase 2 [Source:HGNC Symbol;Acc:HGNC:4093]	10	26216307	26304558	1
ENSG00000145882	-0.735554	4.4133	13.1379	0.000289387	0.0371734	ENSG00000145882	PCYOX1L	78991	protein_coding	protein_coding	prenylcysteine oxidase 1 like [Source:HGNC Symbol;Acc:HGNC:28477]	5	149358007	149369653	1
ENSG00000146233	1.4683	0.305598	13.1278	0.000290944	0.0372249	ENSG00000146233	CYP39A1	51302	protein_coding	protein_coding	cytochrome P450 family 39 subfamily A member 1 [Source:HGNC Symbol;Acc:HGNC:17449]	6	46549580	46652830	-1
ENSG00000148848	0.863053	2.12517	13.1171	0.000292615	0.0373599	ENSG00000148848	ADAM12	8038	protein_coding	protein_coding	ADAM metallopeptidase domain 12 [Source:HGNC Symbol;Acc:HGNC:190]	10	126012381	126388455	-1
ENSG00000103415	-0.726817	4.63979	13.1119	0.000293424	0.0373845	ENSG00000103415	HMOX2	3163	protein_coding	protein_coding	heme oxygenase 2 [Source:HGNC Symbol;Acc:HGNC:5014]	16	4474690	4510347	1
ENSG00000173442	0.809669	4.56622	13.0883	0.000297149	0.0376219	ENSG00000173442	EHBP1L1	254102	protein_coding	protein_coding	EH domain binding protein 1 like 1 [Source:HGNC Symbol;Acc:HGNC:30682]	11	65576038	65592650	1
ENSG00000134250	0.720729	7.71947	13.0891	0.000297023	0.0376219	ENSG00000134250	NOTCH2	4853	protein_coding	protein_coding	notch 2 [Source:HGNC Symbol;Acc:HGNC:7882]	1	119911553	120069626	-1
ENSG00000105649	-1.06469	7.39518	13.0888	0.00029707	0.0376219	ENSG00000105649	RAB3A	5864	protein_coding	protein_coding	RAB3A, member RAS oncogene family [Source:HGNC Symbol;Acc:HGNC:9777]	19	18196784	18204074	-1
ENSG00000169213	-1.12944	6.14423	13.0639	0.000301034	0.0380344	ENSG00000169213	RAB3B	5865	protein_coding	protein_coding	RAB3B, member RAS oncogene family [Source:HGNC Symbol;Acc:HGNC:9778]	1	51907956	51990764	-1
ENSG00000236279	-0.894344	3.99399	13.0483	0.000303552	0.0382728	ENSG00000236279	CLEC2L	154790	protein_coding	protein_coding	C-type lectin domain family 2 member L [Source:HGNC Symbol;Acc:HGNC:21969]	7	139523856	139544984	1
ENSG00000235711	-0.938114	4.14747	13.0146	0.000309067	0.0388873	ENSG00000235711	ANKRD34C	390616	protein_coding	protein_coding	ankyrin repeat domain 34C [Source:HGNC Symbol;Acc:HGNC:33888]	15	79293285	79298235	1
ENSG00000118733	-0.928655	5.00067	13.0037	0.000310884	0.0390349	ENSG00000118733	OLFM3	118427	protein_coding	protein_coding	olfactomedin 3 [Source:HGNC Symbol;Acc:HGNC:17990]	1	101802574	101997030	-1
ENSG00000121316	0.947316	0.828134	12.9921	0.0003128	0.0391944	ENSG00000121316	PLBD1	79887	protein_coding	protein_coding	phospholipase B domain containing 1 [Source:HGNC Symbol;Acc:HGNC:26215]	12	14503661	14568349	-1
ENSG00000141030	-0.5694	4.75403	12.9841	0.000314154	0.0392829	ENSG00000141030	COPS3	8533	protein_coding	protein_coding	COP9 signalosome subunit 3 [Source:HGNC Symbol;Acc:HGNC:2239]	17	17246820	17281293	-1
ENSG00000166592	1.23326	0.85237	12.9789	0.000315019	0.03931	ENSG00000166592	RRAD	6236	protein_coding	protein_coding	Ras-related associated with diabetes [Source:HGNC Symbol;Acc:HGNC:10446]	16	66921679	66925644	-1
ENSG00000115604	1.6459	0.941632	12.9749	0.00031569	0.0393128	ENSG00000115604	IL18R1	8809	protein_coding	protein_coding	interleukin 18 receptor 1 [Source:HGNC Symbol;Acc:HGNC:5988]	2	102311529	102398775	1
ENSG00000171450	-0.798631	5.9221	12.9265	0.000323969	0.0393962	ENSG00000171450	CDK5R2	8941	protein_coding	protein_coding	cyclin-dependent kinase 5, regulatory subunit 2 (p39) [Source:HGNC Symbol;Acc:HGNC:1776]	2	218959655	218962162	1
ENSG00000179583	0.958577	3.83097	12.934	0.000322665	0.0393962	ENSG00000179583	CIITA	4261	protein_coding	protein_coding	class II, major histocompatibility complex, transactivator [Source:HGNC Symbol;Acc:HGNC:7067]	16	10877198	10932281	1
ENSG00000089505	1.17377	0.570926	12.9401	0.000321626	0.0393962	ENSG00000089505	CMTM1	113540	protein_coding	protein_coding	CKLF-like MARVEL transmembrane domain containing 1 [Source:HGNC Symbol;Acc:HGNC:19172]	16	66566393	66579137	1
ENSG00000188517	-0.921688	2.23771	12.9411	0.00032145	0.0393962	ENSG00000188517	COL25A1	84570	protein_coding	nonsense_mediated_decay	collagen, type XXV, alpha 1 [Source:HGNC Symbol;Acc:HGNC:18603]	4	108810721	109302657	-1
ENSG00000112773	0.968146	2.49563	12.9518	0.000319612	0.0393962	ENSG00000112773	FAM46A	55603	protein_coding	protein_coding	family with sequence similarity 46 member A [Source:HGNC Symbol;Acc:HGNC:18345]	6	81491439	81752774	-1
ERCC-00035	0.632023	4.59569	12.9376	0.000322042	0.0393962	NA	NA	NA	NA	NA	NA	NA	NA	NA	NA
ENSG00000255693	-0.980745	2.85037	12.9216	0.000324805	0.0393962	NA	NA	NA	NA	NA	NA	NA	NA	NA	NA
ENSG00000231133	-1.48442	0.246474	12.9293	0.000323472	0.0393962	NA	NA	NA	NA	NA	NA	NA	NA	NA	NA
ENSG00000262966	-1.56199	-0.0456292	12.9573	0.000318669	0.0393962	NA	NA	NA	NA	NA	NA	NA	NA	NA	NA
ENSG00000021645	-0.670517	8.0447	12.9451	0.000320758	0.0393962	ENSG00000021645	NRXN3	9369	protein_coding	protein_coding	neurexin 3 [Source:HGNC Symbol;Acc:HGNC:8010]	14	78170373	79868290	1
ENSG00000149809	-0.688682	3.91981	12.9222	0.000324703	0.0393962	ENSG00000149809	TM7SF2	7108	protein_coding	protein_coding	transmembrane 7 superfamily member 2 [Source:HGNC Symbol;Acc:HGNC:11863]	11	65111845	65116384	1
ENSG00000196932	1.48708	0.447846	12.9469	0.000320456	0.0393962	ENSG00000196932	TMEM26	219623	protein_coding	nonsense_mediated_decay	transmembrane protein 26 [Source:HGNC Symbol;Acc:HGNC:28550]	10	61406643	61453450	-1
ENSG00000261459	-4.29914	-0.642662	12.95	0.000319928	0.0393962	ENSG00000261459		NA	protein_coding	nonsense_mediated_decay		16	30525923	30534852	-1
ENSG00000170577	2.17473	-1.4689	12.9136	0.000326207	0.0394873	ENSG00000170577	SIX2	10736	protein_coding	protein_coding	SIX homeobox 2 [Source:HGNC Symbol;Acc:HGNC:10888]	2	45005161	45009430	-1
ENSG00000250208	1.22609	1.66375	12.9081	0.000327169	0.0395249	NA	NA	NA	NA	NA	NA	NA	NA	NA	NA
ENSG00000136830	0.700745	4.74676	12.8994	0.000328684	0.039629	ENSG00000136830	FAM129B	64855	protein_coding	protein_coding	family with sequence similarity 129 member B [Source:HGNC Symbol;Acc:HGNC:25282]	9	127505339	127578989	-1
ENSG00000177045	0.894695	1.98184	12.8929	0.000329826	0.0396878	ENSG00000177045	SIX5	147912	protein_coding	protein_coding	SIX homeobox 5 [Source:HGNC Symbol;Acc:HGNC:10891]	19	45764785	45769226	-1
ENSG00000173068	1.59894	1.56326	12.8653	0.000334725	0.0400967	ENSG00000173068	BNC2	54796	protein_coding	protein_coding	basonuclin 2 [Source:HGNC Symbol;Acc:HGNC:30988]	9	16409503	16870843	-1
ENSG00000258377	2.03925	-1.20831	12.862	0.000335322	0.0400967	NA	NA	NA	NA	NA	NA	NA	NA	NA	NA
ENSG00000258947	-1.08861	6.59029	12.8596	0.000335745	0.0400967	ENSG00000258947	TUBB3	10381	protein_coding	protein_coding	tubulin beta 3 class III [Source:HGNC Symbol;Acc:HGNC:20772]	16	89921392	89938761	1
ENSG00000146469	-1.41547	1.53768	12.8589	0.000335869	0.0400967	ENSG00000146469	VIP	7432	protein_coding	protein_coding	vasoactive intestinal peptide [Source:HGNC Symbol;Acc:HGNC:12693]	6	152750798	152759765	1
ENSG00000089558	-1.08319	3.32675	12.8397	0.000339342	0.0404317	ENSG00000089558	KCNH4	23415	protein_coding	protein_coding	potassium channel, voltage gated eag related subfamily H, member 4 [Source:HGNC Symbol;Acc:HGNC:6253]	17	42156891	42181278	-1
ENSG00000086300	-0.854398	4.9065	12.8248	0.000342054	0.0406749	ENSG00000086300	SNX10	29887	protein_coding	protein_coding	sorting nexin 10 [Source:HGNC Symbol;Acc:HGNC:14974]	7	26291895	26374329	1
ENSG00000173418	-0.63516	3.94064	12.8151	0.000343835	0.0408067	ENSG00000173418	NAA20	51126	protein_coding	protein_coding	N(alpha)-acetyltransferase 20, NatB catalytic subunit [Source:HGNC Symbol;Acc:HGNC:15908]	20	20017116	20033655	1
ENSG00000054277	-0.882088	4.4913	12.7942	0.000347694	0.0411841	ENSG00000054277	OPN3	23596	protein_coding	protein_coding	opsin 3 [Source:HGNC Symbol;Acc:HGNC:14007]	1	241590102	241677376	-1
ENSG00000260604	1.68882	-0.657119	12.7796	0.000350424	0.0414265	NA	NA	NA	NA	NA	NA	NA	NA	NA	NA
ENSG00000178209	0.549253	9.54014	12.7663	0.000352927	0.0416413	ENSG00000178209	PLEC	5339	protein_coding	protein_coding	plectin [Source:HGNC Symbol;Acc:HGNC:9069]	8	143915147	143976734	-1
ENSG00000170043	-0.650257	4.40021	12.7525	0.000355538	0.0418679	ENSG00000170043	TRAPPC1	58485	protein_coding	nonsense_mediated_decay	trafficking protein particle complex 1 [Source:HGNC Symbol;Acc:HGNC:19894]	17	7930345	7932123	-1
ENSG00000003987	-0.552251	5.23954	12.7444	0.000357079	0.0419679	ENSG00000003987	MTMR7	9108	protein_coding	protein_coding	myotubularin related protein 7 [Source:HGNC Symbol;Acc:HGNC:7454]	8	17298030	17413528	-1
ENSG00000164933	-0.626778	3.97724	12.7384	0.000358223	0.0419938	ENSG00000164933	SLC25A32	81034	protein_coding	protein_coding	solute carrier family 25 (mitochondrial folate carrier), member 32 [Source:HGNC Symbol;Acc:HGNC:29683]	8	103398635	103415189	-1
ENSG00000092850	1.23119	0.0329204	12.736	0.000358685	0.0419938	ENSG00000092850	TEKT2	27285	protein_coding	protein_coding	tektin 2 (testicular) [Source:HGNC Symbol;Acc:HGNC:11725]	1	36084075	36088275	1
ENSG00000198513	-0.671271	5.88395	12.7119	0.000363343	0.0423945	ENSG00000198513	ATL1	51062	protein_coding	protein_coding	atlastin GTPase 1 [Source:HGNC Symbol;Acc:HGNC:11231]	14	50532509	50633068	1
ENSG00000089199	-0.933324	6.80538	12.7087	0.000363951	0.0423945	ENSG00000089199	CHGB	1114	protein_coding	protein_coding	chromogranin B [Source:HGNC Symbol;Acc:HGNC:1930]	20	5911430	5925361	1
ENSG00000164414	-0.615557	3.56596	12.7074	0.000364204	0.0423945	ENSG00000164414	SLC35A1	10559	protein_coding	protein_coding	solute carrier family 35 (CMP-sialic acid transporter), member A1 [Source:HGNC Symbol;Acc:HGNC:11021]	6	87470623	87512336	1
ENSG00000279555	0.754761	2.73709	12.6822	0.000369152	0.0427244	NA	NA	NA	NA	NA	NA	NA	NA	NA	NA
ENSG00000213585	-0.758329	6.73639	12.6823	0.000369134	0.0427244	ENSG00000213585	VDAC1	7416	protein_coding	protein_coding	voltage-dependent anion channel 1 [Source:HGNC Symbol;Acc:HGNC:12669]	5	133971915	134005133	-1
ENSG00000256861	-5.33556	-1.35902	12.6824	0.000369123	0.0427244	ENSG00000256861		NA	protein_coding	nonsense_mediated_decay		12	122207779	122266423	-1
ENSG00000164442	-0.716855	4.78759	12.672	0.000371171	0.0427947	ENSG00000164442	CITED2	10370	protein_coding	protein_coding	Cbp/p300-interacting transactivator, with Glu/Asp rich carboxy-terminal domain, 2 [Source:HGNC Symbol;Acc:HGNC:1987]	6	139371807	139374620	-1
ENSG00000266903	2.17429	-1.44266	12.6743	0.000370721	0.0427947	NA	NA	NA	NA	NA	NA	NA	NA	NA	NA
ENSG00000184254	-0.933445	3.74839	12.6463	0.000376315	0.0432795	ENSG00000184254	ALDH1A3	220	protein_coding	protein_coding	aldehyde dehydrogenase 1 family member A3 [Source:HGNC Symbol;Acc:HGNC:409]	15	100877714	100916626	1
ENSG00000028137	0.791823	3.55707	12.6439	0.000376803	0.0432795	ENSG00000028137	TNFRSF1B	7133	protein_coding	protein_coding	tumor necrosis factor receptor superfamily member 1B [Source:HGNC Symbol;Acc:HGNC:11917]	1	12167003	12209228	1
ENSG00000158019	-0.534778	4.54245	12.6198	0.000381677	0.0436739	ENSG00000158019	BRE	9577	protein_coding	protein_coding	brain and reproductive organ-expressed (TNFRSF1A modulator) [Source:HGNC Symbol;Acc:HGNC:1106]	2	27889941	28338901	1
ENSG00000244731	1.1439	3.39644	12.6221	0.000381203	0.0436739	ENSG00000244731	C4A	720	protein_coding	protein_coding	complement component 4A (Rodgers blood group) [Source:HGNC Symbol;Acc:HGNC:1323]	6	31982024	32002681	1
ENSG00000183091	0.928812	4.85073	12.6019	0.000385352	0.0440114	ENSG00000183091	NEB	4703	protein_coding	protein_coding	nebulin [Source:HGNC Symbol;Acc:HGNC:7720]	2	151485336	151734487	-1
ENSG00000072818	1.41102	0.0172972	12.5928	0.000387236	0.0440606	ENSG00000072818	ACAP1	9744	protein_coding	protein_coding	ArfGAP with coiled-coil, ankyrin repeat and PH domains 1 [Source:HGNC Symbol;Acc:HGNC:16467]	17	7336529	7351478	1
ENSG00000109670	-0.741972	7.5968	12.5962	0.000386525	0.0440606	ENSG00000109670	FBXW7	55294	protein_coding	protein_coding	F-box and WD repeat domain containing 7 [Source:HGNC Symbol;Acc:HGNC:16712]	4	152321259	152536101	-1
ENSG00000147669	-0.674451	3.99918	12.5789	0.000390123	0.044306	ENSG00000147669	POLR2K	5440	protein_coding	protein_coding	polymerase (RNA) II (DNA directed) polypeptide K, 7.0kDa [Source:HGNC Symbol;Acc:HGNC:9198]	8	100150584	100154002	1
ENSG00000106809	2.06728	1.944	12.5742	0.000391109	0.044335	ENSG00000106809	OGN	4969	protein_coding	protein_coding	osteoglycin [Source:HGNC Symbol;Acc:HGNC:8126]	9	92383967	92404696	-1
ENSG00000261513	-3.99065	-2.72318	12.5687	0.00039227	0.0443836	NA	NA	NA	NA	NA	NA	NA	NA	NA	NA
ENSG00000100364	0.581769	7.92776	12.5359	0.0003992	0.0448677	ENSG00000100364	KIAA0930	23313	protein_coding	protein_coding	KIAA0930 [Source:HGNC Symbol;Acc:HGNC:1314]	22	45190338	45240769	-1
ENSG00000138119	0.744061	4.17407	12.5397	0.000398403	0.0448677	ENSG00000138119	MYOF	26509	protein_coding	nonsense_mediated_decay	myoferlin [Source:HGNC Symbol;Acc:HGNC:3656]	10	93306429	93482317	-1
ENSG00000120594	0.646592	6.46668	12.5345	0.000399508	0.0448677	ENSG00000120594	PLXDC2	84898	protein_coding	protein_coding	plexin domain containing 2 [Source:HGNC Symbol;Acc:HGNC:21013]	10	19816239	20289856	1
ENSG00000179954	0.965039	3.00638	12.5427	0.000397763	0.0448677	ENSG00000179954	SSC5D	284297	protein_coding	protein_coding	scavenger receptor cysteine rich family, 5 domains [Source:HGNC Symbol;Acc:HGNC:26641]	19	55488404	55519098	1
ENSG00000148798	-1.08886	7.70394	12.5225	0.000402087	0.0450739	ENSG00000148798	INA	9118	protein_coding	protein_coding	internexin neuronal intermediate filament protein alpha [Source:HGNC Symbol;Acc:HGNC:6057]	10	103277163	103290351	1
ENSG00000205038	2.95895	-0.0381672	12.5178	0.000403083	0.0451021	ENSG00000205038	PKHD1L1	93035	protein_coding	protein_coding	polycystic kidney and hepatic disease 1 (autosomal recessive)-like 1 [Source:HGNC Symbol;Acc:HGNC:20313]	8	109362477	109530330	1
ENSG00000260428	1.03376	1.25664	12.5091	0.000404964	0.0452292	ENSG00000260428	SCX	642658	protein_coding	protein_coding	scleraxis bHLH transcription factor [Source:HGNC Symbol;Acc:HGNC:32322]	8	144266560	144268481	1
ENSG00000158292	0.789669	3.61651	12.5057	0.000405722	0.0452305	ENSG00000158292	GPR153	387509	protein_coding	protein_coding	G protein-coupled receptor 153 [Source:HGNC Symbol;Acc:HGNC:23618]	1	6247346	6260975	-1
ENSG00000205730	0.772879	4.36006	12.494	0.000408269	0.045431	ENSG00000205730	ITPRIPL2	162073	protein_coding	protein_coding	inositol 1,4,5-trisphosphate receptor interacting protein-like 2 [Source:HGNC Symbol;Acc:HGNC:27257]	16	19113932	19121629	1
ENSG00000260737	4.13978	-2.78018	12.4642	0.00041482	0.0460754	NA	NA	NA	NA	NA	NA	NA	NA	NA	NA
ENSG00000127838	-0.823933	6.52275	12.452	0.000417537	0.046208	ENSG00000127838	PNKD	25953	protein_coding	protein_coding	paroxysmal nonkinesigenic dyskinesia [Source:HGNC Symbol;Acc:HGNC:9153]	2	218270392	218346793	1
ENSG00000197321	1.18769	4.24506	12.4541	0.000417067	0.046208	ENSG00000197321	SVIL	6840	protein_coding	protein_coding	supervillin [Source:HGNC Symbol;Acc:HGNC:11480]	10	29457338	29736781	-1
ENSG00000057593	-1.36121	0.090575	12.4443	0.00041926	0.0463141	ENSG00000057593	F7	2155	protein_coding	protein_coding	coagulation factor VII (serum prothrombin conversion accelerator) [Source:HGNC Symbol;Acc:HGNC:3544]	13	113105788	113120681	1
ENSG00000101187	1.06184	4.69009	12.4316	0.000422126	0.0465459	ENSG00000101187	SLCO4A1	28231	protein_coding	nonsense_mediated_decay	solute carrier organic anion transporter family member 4A1 [Source:HGNC Symbol;Acc:HGNC:10953]	20	62642445	62685785	1
ENSG00000111218	-0.735635	4.71703	12.4203	0.000424702	0.046745	ENSG00000111218	PRMT8	56341	protein_coding	protein_coding	protein arginine methyltransferase 8 [Source:HGNC Symbol;Acc:HGNC:5188]	12	3381349	3593973	1
ENSG00000068912	-0.54041	5.21269	12.416	0.000425677	0.0467674	ENSG00000068912	ERLEC1	27248	protein_coding	protein_coding	endoplasmic reticulum lectin 1 [Source:HGNC Symbol;Acc:HGNC:25222]	2	53787044	53818819	1
ENSG00000168994	0.728091	3.60272	12.4093	0.000427212	0.0468512	ENSG00000168994	PXDC1	221749	protein_coding	protein_coding	PX domain containing 1 [Source:HGNC Symbol;Acc:HGNC:21361]	6	3722614	3752026	-1
ENSG00000091972	-0.766914	5.42774	12.4054	0.000428089	0.0468626	ENSG00000091972	CD200	4345	protein_coding	protein_coding	CD200 molecule [Source:HGNC Symbol;Acc:HGNC:7203]	3	112332347	112362812	1
ENSG00000077984	1.5651	0.0475798	12.3964	0.000430167	0.0469769	ENSG00000077984	CST7	8530	protein_coding	protein_coding	cystatin F [Source:HGNC Symbol;Acc:HGNC:2479]	20	24949230	24959928	1
ENSG00000077942	0.781232	4.52189	12.3941	0.000430682	0.0469769	ENSG00000077942	FBLN1	2192	protein_coding	protein_coding	fibulin 1 [Source:HGNC Symbol;Acc:HGNC:3600]	22	45502238	45601135	1
ENSG00000177465	-1.19231	0.957238	12.3641	0.000437669	0.047245	ENSG00000177465	ACOT4	122970	protein_coding	protein_coding	acyl-CoA thioesterase 4 [Source:HGNC Symbol;Acc:HGNC:19748]	14	73591706	73596496	1
ENSG00000163170	-0.668704	2.81614	12.3645	0.000437575	0.047245	ENSG00000163170	BOLA3	388962	protein_coding	protein_coding	bolA family member 3 [Source:HGNC Symbol;Acc:HGNC:24415]	2	74135398	74147994	-1
ENSG00000173805	0.713897	4.02853	12.3619	0.000438186	0.047245	ENSG00000173805	HAP1	9001	protein_coding	protein_coding	huntingtin-associated protein 1 [Source:HGNC Symbol;Acc:HGNC:4812]	17	41717742	41734644	-1
ENSG00000256304	0.961011	3.12833	12.3602	0.000438593	0.047245	NA	NA	NA	NA	NA	NA	NA	NA	NA	NA
ENSG00000234665	-3.49845	0.800699	12.3674	0.000436901	0.047245	NA	NA	NA	NA	NA	NA	NA	NA	NA	NA
ENSG00000074527	-0.605622	4.41208	12.3643	0.000437611	0.047245	ENSG00000074527	NTN4	59277	protein_coding	protein_coding	netrin 4 [Source:HGNC Symbol;Acc:HGNC:13658]	12	95657807	95791152	-1
ENSG00000110446	0.98106	2.54995	12.3727	0.000435658	0.047245	ENSG00000110446	SLC15A3	51296	protein_coding	protein_coding	solute carrier family 15 (oligopeptide transporter), member 3 [Source:HGNC Symbol;Acc:HGNC:18068]	11	60937083	60952530	-1
ENSG00000178741	-0.648563	5.32563	12.3472	0.000441659	0.0474908	ENSG00000178741	COX5A	9377	protein_coding	protein_coding	cytochrome c oxidase subunit Va [Source:HGNC Symbol;Acc:HGNC:2267]	15	74919791	74938168	-1
ENSG00000087903	0.699786	3.73667	12.3393	0.000443513	0.0476058	ENSG00000087903	RFX2	5990	protein_coding	protein_coding	regulatory factor X2 [Source:HGNC Symbol;Acc:HGNC:9983]	19	5993164	6199572	-1
ENSG00000138036	-0.671976	3.78282	12.2947	0.000454237	0.0485038	ENSG00000138036	DYNC2LI1	51626	protein_coding	protein_coding	dynein, cytoplasmic 2, light intermediate chain 1 [Source:HGNC Symbol;Acc:HGNC:24595]	2	43774039	43810010	1
ENSG00000232119	-0.620777	3.20337	12.2962	0.000453869	0.0485038	ENSG00000232119	MCTS1	28985	protein_coding	protein_coding	malignant T-cell amplified sequence 1 [Source:HGNC Symbol;Acc:HGNC:23357]	X	120594010	120621074	1
ENSG00000109047	1.14835	1.04103	12.2946	0.000454278	0.0485038	ENSG00000109047	RCVRN	5957	protein_coding	protein_coding	recoverin [Source:HGNC Symbol;Acc:HGNC:9937]	17	9896320	9905621	-1
ENSG00000102886	1.0819	0.741675	12.2823	0.000457264	0.0487368	ENSG00000102886	GDPD3	79153	protein_coding	protein_coding	glycerophosphodiester phosphodiesterase domain containing 3 [Source:HGNC Symbol;Acc:HGNC:28638]	16	30104810	30113856	-1
ENSG00000116962	0.79676	3.8613	12.2751	0.000459046	0.0487554	ENSG00000116962	NID1	4811	protein_coding	protein_coding	nidogen 1 [Source:HGNC Symbol;Acc:HGNC:7821]	1	235975830	236065162	-1
ENSG00000089123	-0.584076	2.92418	12.2763	0.000458759	0.0487554	ENSG00000089123	TASP1	55617	protein_coding	protein_coding	taspase 1 [Source:HGNC Symbol;Acc:HGNC:15859]	20	13389392	13638940	-1
ENSG00000144583	-0.651104	3.76775	12.2409	0.000467543	0.0494845	ENSG00000144583	2004-03-01	57574	protein_coding	protein_coding	membrane associated ring-CH-type finger 4 [Source:HGNC Symbol;Acc:HGNC:29269]	2	216257865	216372027	-1
ENSG00000198879	0.546068	5.20405	12.2429	0.000467027	0.0494845	ENSG00000198879	SFMBT2	57713	protein_coding	protein_coding	Scm-like with four mbt domains 2 [Source:HGNC Symbol;Acc:HGNC:20256]	10	7158624	7411486	-1
ENSG00000280039	1.66364	-0.535125	12.2303	0.000470189	0.0496779	NA	NA	NA	NA	NA	NA	NA	NA	NA	NA
ENSG00000267855	-0.833973	2.97857	12.2221	0.00047227	0.0498109	ENSG00000267855	NDUFA7	4701	protein_coding	nonsense_mediated_decay	NADH:ubiquinone oxidoreductase subunit A7 [Source:HGNC Symbol;Acc:HGNC:7691]	19	8308768	8321396	-1
ENSG00000277938	0.721523	2.78112	12.2151	0.000474031	0.0498642	NA	NA	NA	NA	NA	NA	NA	NA	NA	NA
ENSG00000112245	-0.525292	5.86994	12.2136	0.00047442	0.0498642	ENSG00000112245	PTP4A1	7803	protein_coding	protein_coding	protein tyrosine phosphatase type IVA, member 1 [Source:HGNC Symbol;Acc:HGNC:9634]	6	63521761	63583587	1

## Sheet: Without ERCC
	logFC	logCPM	LR	PValue	FDR	ensembl_gene_id	hgnc_symbol	entrezgene	gene_biotype	transcript_biotype	description	chromosome_name	start_position	end_position	strand
ENSG00000185710	-6.39277	0.651117	99.7799	1.70313e-23	1.2911e-19	NA	NA	NA	NA	NA	NA	NA	NA	NA	NA
ENSG00000226259	4.61557	0.598068	67.1551	2.5097e-16	1.1708e-12	NA	NA	NA	NA	NA	NA	NA	NA	NA	NA
ENSG00000275954	-10.4915	-1.88355	52.1062	5.25793e-13	2.12582e-09	ENSG00000275954	TBC1D3F	84218	protein_coding	protein_coding	TBC1 domain family member 3F [Source:HGNC Symbol;Acc:HGNC:18257]	17	36428618	36439566	-1
ENSG00000003989	1.79021	5.67835	51.3981	7.54106e-13	2.85835e-09	ENSG00000003989	SLC7A2	6542	protein_coding	protein_coding	solute carrier family 7 (cationic amino acid transporter, y+ system), member 2 [Source:HGNC Symbol;Acc:HGNC:11060]	8	17497088	17570573	1
ENSG00000138964	1.39264	2.88142	41.5183	1.16774e-10	3.93438e-07	ENSG00000138964	PARVG	64098	protein_coding	protein_coding	parvin gamma [Source:HGNC Symbol;Acc:HGNC:14654]	22	44172956	44219533	1
ENSG00000110077	1.37789	2.80513	39.1294	3.96628e-10	1.26599e-06	ENSG00000110077	MS4A6A	64231	protein_coding	protein_coding	membrane-spanning 4-domains, subfamily A, member 6A [Source:HGNC Symbol;Acc:HGNC:13375]	11	60172014	60184666	-1
ENSG00000211592	3.93566	0.624085	38.6945	4.95593e-10	1.43123e-06	ENSG00000211592	IGKC	NA	IG_C_gene	IG_C_gene	immunoglobulin kappa constant [Source:HGNC Symbol;Acc:HGNC:5716]	2	88857161	89046465	-1
ENSG00000275830	2.13567	1.02732	38.709	4.91931e-10	1.43123e-06	NA	NA	NA	NA	NA	NA	NA	NA	NA	NA
ENSG00000235833	-4.07446	0.711628	38.0634	6.84823e-10	1.88781e-06	NA	NA	NA	NA	NA	NA	NA	NA	NA	NA
ENSG00000152049	1.63568	2.79121	37.6462	8.48125e-10	2.23632e-06	ENSG00000152049	KCNE4	23704	protein_coding	protein_coding	potassium channel, voltage gated subfamily E regulatory beta subunit 4 [Source:HGNC Symbol;Acc:HGNC:6244]	2	223051814	223198399	1
ENSG00000237289	-1.44637	5.11224	35.339	2.77036e-09	6.31488e-06	ENSG00000237289	CKMT1B	1159	protein_coding	protein_coding	creatine kinase, mitochondrial 1B [Source:HGNC Symbol;Acc:HGNC:1995]	15	43593054	43604901	1
ENSG00000102317	-1.03441	5.04093	35.3103	2.81143e-09	6.31488e-06	ENSG00000102317	RBM3	5935	protein_coding	protein_coding	RNA binding motif (RNP1, RRM) protein 3 [Source:HGNC Symbol;Acc:HGNC:9900]	X	48574449	48579066	1
ENSG00000155926	1.278	3.08064	35.3786	2.71456e-09	6.31488e-06	ENSG00000155926	SLA	6503	protein_coding	protein_coding	Src-like-adaptor [Source:HGNC Symbol;Acc:HGNC:10902]	8	133036724	133103054	-1
ENSG00000157005	-2.18752	1.23547	35.0601	3.19688e-09	6.92422e-06	ENSG00000157005	SST	6750	protein_coding	protein_coding	somatostatin [Source:HGNC Symbol;Acc:HGNC:11329]	3	187668906	187670399	-1
ENSG00000160505	-6.05559	-2.27695	34.7127	3.82129e-09	7.99125e-06	ENSG00000160505	NLRP4	147945	protein_coding	protein_coding	NLR family, pyrin domain containing 4 [Source:HGNC Symbol;Acc:HGNC:22943]	19	55836578	55881854	1
ENSG00000171236	2.81909	0.151431	34.2727	4.79047e-09	9.68409e-06	ENSG00000171236	LRG1	116844	protein_coding	protein_coding	leucine-rich alpha-2-glycoprotein 1 [Source:HGNC Symbol;Acc:HGNC:29480]	19	4536409	4540474	-1
ENSG00000254561	-1.70251	1.64685	33.9407	5.68183e-09	1.07756e-05	NA	NA	NA	NA	NA	NA	NA	NA	NA	NA
ENSG00000125733	1.21048	2.87256	33.9393	5.68576e-09	1.07756e-05	ENSG00000125733	TRIP10	9322	protein_coding	protein_coding	thyroid hormone receptor interactor 10 [Source:HGNC Symbol;Acc:HGNC:12304]	19	6737925	6751526	1
ENSG00000183963	1.36475	4.55704	33.6032	6.75811e-09	1.24198e-05	ENSG00000183963	SMTN	6525	protein_coding	protein_coding	smoothelin [Source:HGNC Symbol;Acc:HGNC:11126]	22	31064105	31104757	1
ENSG00000188783	1.39802	5.45855	32.2831	1.33271e-08	2.37715e-05	ENSG00000188783	PRELP	5549	protein_coding	protein_coding	proline/arginine-rich end leucine-rich repeat protein [Source:HGNC Symbol;Acc:HGNC:9357]	1	203475828	203491352	1
ENSG00000116120	-0.905636	4.88947	32.1495	1.42753e-08	2.47355e-05	ENSG00000116120	FARSB	10056	protein_coding	protein_coding	phenylalanyl-tRNA synthetase beta subunit [Source:HGNC Symbol;Acc:HGNC:17800]	2	222570536	222656337	-1
ENSG00000197728	-1.01487	5.3024	31.3495	2.1551e-08	3.6305e-05	ENSG00000197728	RPS26	6231	protein_coding	protein_coding	ribosomal protein S26 [Source:HGNC Symbol;Acc:HGNC:10414]	12	56041853	56044675	1
ENSG00000180448	1.21138	2.80875	31.2652	2.25081e-08	3.68926e-05	ENSG00000180448	HMHA1	23526	protein_coding	protein_coding	histocompatibility (minor) HA-1 [Source:HGNC Symbol;Acc:HGNC:17102]	19	1065923	1086628	1
ENSG00000254269	-2.21075	-1.94864	31.2093	2.31657e-08	3.69712e-05	NA	NA	NA	NA	NA	NA	NA	NA	NA	NA
ENSG00000180353	0.991442	3.5784	31.085	2.46974e-08	3.78201e-05	ENSG00000180353	HCLS1	3059	protein_coding	protein_coding	hematopoietic cell-specific Lyn substrate 1 [Source:HGNC Symbol;Acc:HGNC:4844]	3	121631399	121660927	-1
ENSG00000188263	-5.25313	-1.17987	31.0656	2.49448e-08	3.78201e-05	ENSG00000188263	IL17REL	400935	protein_coding	protein_coding	interleukin 17 receptor E-like [Source:HGNC Symbol;Acc:HGNC:33808]	22	49994513	50012659	-1
ENSG00000158714	2.44443	0.416404	30.6046	3.16346e-08	4.6793e-05	ENSG00000158714	SLAMF8	56833	protein_coding	protein_coding	SLAM family member 8 [Source:HGNC Symbol;Acc:HGNC:21391]	1	159826750	159837249	1
ENSG00000160883	2.17342	0.286728	30.2845	3.7309e-08	5.38619e-05	ENSG00000160883	HK3	3101	protein_coding	protein_coding	hexokinase 3 (white cell) [Source:HGNC Symbol;Acc:HGNC:4925]	5	176880869	176899332	-1
ENSG00000006747	1.58731	3.07301	30.2393	3.81898e-08	5.38619e-05	ENSG00000006747	SCIN	85477	protein_coding	nonsense_mediated_decay	scinderin [Source:HGNC Symbol;Acc:HGNC:21695]	7	12570577	12660179	1
ENSG00000176046	1.26273	3.08299	29.3231	6.12601e-08	8.27922e-05	ENSG00000176046	NUPR1	26471	protein_coding	protein_coding	nuclear protein 1, transcriptional regulator [Source:HGNC Symbol;Acc:HGNC:29990]	16	28532708	28539174	-1
ENSG00000149452	5.24411	0.55194	29.3177	6.14327e-08	8.27922e-05	ENSG00000149452	SLC22A8	9376	protein_coding	protein_coding	solute carrier family 22 (organic anion transporter), member 8 [Source:HGNC Symbol;Acc:HGNC:10972]	11	62989154	63015839	-1
ENSG00000205632	-1.58792	1.60017	29.1077	6.84635e-08	8.88502e-05	NA	NA	NA	NA	NA	NA	NA	NA	NA	NA
ENSG00000173530	1.58156	2.05069	29.0966	6.88579e-08	8.88502e-05	ENSG00000173530	TNFRSF10D	8793	protein_coding	protein_coding	tumor necrosis factor receptor superfamily member 10d [Source:HGNC Symbol;Acc:HGNC:11907]	8	23135588	23164030	-1
ENSG00000115590	3.67521	1.08534	28.8982	7.62848e-08	9.63827e-05	ENSG00000115590	IL1R2	7850	protein_coding	protein_coding	interleukin 1 receptor, type II [Source:HGNC Symbol;Acc:HGNC:5994]	2	101991844	102028544	1
ENSG00000158169	1.1003	2.74409	28.7177	8.37347e-08	0.000103636	ENSG00000158169	FANCC	2176	protein_coding	protein_coding	Fanconi anemia complementation group C [Source:HGNC Symbol;Acc:HGNC:3584]	9	95099054	95317709	-1
ENSG00000172349	0.960727	3.14003	28.6191	8.8111e-08	0.000106872	ENSG00000172349	IL16	3603	protein_coding	nonsense_mediated_decay	interleukin 16 [Source:HGNC Symbol;Acc:HGNC:5980]	15	81159575	81314058	1
ENSG00000124440	1.22005	5.68871	28.4743	9.49498e-08	0.000112908	ENSG00000124440	HIF3A	64344	protein_coding	nonsense_mediated_decay	hypoxia inducible factor 3, alpha subunit [Source:HGNC Symbol;Acc:HGNC:15825]	19	46297046	46343433	1
ENSG00000087116	1.3764	3.19628	28.0932	1.1561e-07	0.000134833	ENSG00000087116	ADAMTS2	9509	protein_coding	protein_coding	ADAM metallopeptidase with thrombospondin type 1 motif 2 [Source:HGNC Symbol;Acc:HGNC:218]	5	179110851	179345430	-1
ENSG00000160593	2.21479	0.60955	26.8575	2.19027e-07	0.000250625	ENSG00000160593	JAML	120425	protein_coding	protein_coding	junction adhesion molecule like [Source:HGNC Symbol;Acc:HGNC:19084]	11	118193740	118225094	-1
ENSG00000099937	3.55473	0.272974	26.7301	2.3395e-07	0.000262743	ENSG00000099937	SERPIND1	3053	protein_coding	protein_coding	serpin peptidase inhibitor, clade D (heparin cofactor), member 1 [Source:HGNC Symbol;Acc:HGNC:4838]	22	20773879	20787720	1
ENSG00000164600	-1.81587	3.45392	26.0497	3.32748e-07	0.000366907	ENSG00000164600	NEUROD6	63974	protein_coding	protein_coding	neuronal differentiation 6 [Source:HGNC Symbol;Acc:HGNC:13804]	7	31337461	31340894	-1
ENSG00000100362	-1.79438	4.142	25.9807	3.44849e-07	0.000373459	ENSG00000100362	PVALB	5816	protein_coding	protein_coding	parvalbumin [Source:HGNC Symbol;Acc:HGNC:9704]	22	36800684	36819479	-1
ENSG00000196542	-1.46587	4.04326	25.9336	3.53363e-07	0.000375966	ENSG00000196542	SPTSSB	165679	protein_coding	protein_coding	serine palmitoyltransferase small subunit B [Source:HGNC Symbol;Acc:HGNC:24045]	3	161344792	161372880	-1
ENSG00000258588	-5.27275	-2.49662	25.6992	3.98987e-07	0.000417189	ENSG00000258588	TRIM6-TRIM34	445372	protein_coding	protein_coding	TRIM6-TRIM34 readthrough [Source:HGNC Symbol;Acc:HGNC:33440]	11	5596725	5644398	1
ENSG00000198502	3.25405	0.93085	25.6509	4.09113e-07	0.000417991	ENSG00000198502	HLA-DRB5	3127	protein_coding	protein_coding	major histocompatibility complex, class II, DR beta 5 [Source:HGNC Symbol;Acc:HGNC:4953]	6	32517343	32530287	-1
ENSG00000100599	0.936758	3.70012	25.5668	4.27323e-07	0.000417991	ENSG00000100599	RIN3	79890	protein_coding	protein_coding	Ras and Rab interactor 3 [Source:HGNC Symbol;Acc:HGNC:18751]	14	92513774	92688994	1
ENSG00000164707	4.78031	2.55647	25.5809	4.24219e-07	0.000417991	ENSG00000164707	SLC13A4	26266	protein_coding	protein_coding	solute carrier family 13 (sodium/sulfate symporter), member 4 [Source:HGNC Symbol;Acc:HGNC:15827]	7	135681237	135729258	-1
ENSG00000128564	-1.78357	5.10396	25.4916	4.44306e-07	0.000427704	ENSG00000128564	VGF	7425	protein_coding	protein_coding	VGF nerve growth factor inducible [Source:HGNC Symbol;Acc:HGNC:12684]	7	101162509	101165593	-1
ENSG00000196739	1.16739	4.29732	25.438	4.56823e-07	0.000432883	ENSG00000196739	COL27A1	85301	protein_coding	protein_coding	collagen, type XXVII, alpha 1 [Source:HGNC Symbol;Acc:HGNC:22986]	9	114155560	114312511	1
ENSG00000242687	0.913418	2.85444	25.2774	4.96489e-07	0.000463232	NA	NA	NA	NA	NA	NA	NA	NA	NA	NA
ENSG00000102409	-0.886824	6.03135	25.1222	5.3809e-07	0.000493523	ENSG00000102409	BEX4	56271	protein_coding	protein_coding	brain expressed X-linked 4 [Source:HGNC Symbol;Acc:HGNC:25475]	X	103215092	103217246	1
ENSG00000143127	1.3586	3.02824	25.0557	5.56977e-07	0.000493523	ENSG00000143127	ITGA10	8515	protein_coding	protein_coding	integrin subunit alpha 10 [Source:HGNC Symbol;Acc:HGNC:6135]	1	145891208	145910189	-1
ENSG00000214456	1.13715	2.99041	25.0123	5.69643e-07	0.000493523	ENSG00000214456	PLIN5	440503	protein_coding	protein_coding	perilipin 5 [Source:HGNC Symbol;Acc:HGNC:33196]	19	4522531	4535224	-1
ENSG00000026297	0.70926	4.74916	25.0325	5.63718e-07	0.000493523	ENSG00000026297	RNASET2	8635	protein_coding	protein_coding	ribonuclease T2 [Source:HGNC Symbol;Acc:HGNC:21686]	6	166929504	166957191	-1
ENSG00000089169	-1.72522	8.38104	25.0593	5.5594e-07	0.000493523	ENSG00000089169	RPH3A	22895	protein_coding	protein_coding	rabphilin 3A [Source:HGNC Symbol;Acc:HGNC:17056]	12	112570380	112898881	1
ENSG00000211896	4.33795	0.525555	24.9478	5.89051e-07	0.000503149	ENSG00000211896	IGHG1	NA	IG_C_gene	IG_C_gene	immunoglobulin heavy constant gamma 1 (G1m marker) [Source:HGNC Symbol;Acc:HGNC:5525]	14	105736343	105743071	-1
ENSG00000141433	-1.66874	2.78396	24.7534	6.51523e-07	0.000548781	ENSG00000141433	ADCYAP1	116	protein_coding	protein_coding	adenylate cyclase activating polypeptide 1 (pituitary) [Source:HGNC Symbol;Acc:HGNC:241]	18	904943	912172	1
ENSG00000111788	1.86916	0.605246	24.7125	6.65502e-07	0.000552877	NA	NA	NA	NA	NA	NA	NA	NA	NA	NA
ENSG00000275395	1.60766	4.09708	24.6731	6.79246e-07	0.000556669	ENSG00000275395	FCGBP	8857	protein_coding	protein_coding	Fc fragment of IgG binding protein [Source:HGNC Symbol;Acc:HGNC:13572]	19	39863323	39934626	-1
ENSG00000197322	-1.56728	2.61711	24.6368	6.92165e-07	0.000559694	NA	NA	NA	NA	NA	NA	NA	NA	NA	NA
ENSG00000250138	3.29947	0.334103	24.4867	7.4826e-07	0.000597092	NA	NA	NA	NA	NA	NA	NA	NA	NA	NA
ENSG00000235111	2.12458	-0.478521	24.3658	7.96692e-07	0.000627483	NA	NA	NA	NA	NA	NA	NA	NA	NA	NA
ENSG00000118113	3.77714	0.899597	24.3222	8.1495e-07	0.000633634	ENSG00000118113	MMP8	4317	protein_coding	protein_coding	matrix metallopeptidase 8 [Source:HGNC Symbol;Acc:HGNC:7175]	11	102711795	102727050	-1
ENSG00000144857	0.865806	4.03418	24.2685	8.37989e-07	0.0006433	ENSG00000144857	BOC	91653	protein_coding	protein_coding	BOC cell adhesion associated, oncogene regulated [Source:HGNC Symbol;Acc:HGNC:17173]	3	113211003	113287459	1
ENSG00000079385	2.19234	0.204146	24.1306	9.00182e-07	0.000682405	ENSG00000079385	CEACAM1	634	protein_coding	protein_coding	carcinoembryonic antigen-related cell adhesion molecule 1 (biliary glycoprotein) [Source:HGNC Symbol;Acc:HGNC:1814]	19	42507304	42561234	-1
ENSG00000163577	-0.998382	4.65404	23.9772	9.74843e-07	0.000728369	ENSG00000163577	EIF5A2	56648	protein_coding	protein_coding	eukaryotic translation initiation factor 5A2 [Source:HGNC Symbol;Acc:HGNC:3301]	3	170888415	170908693	-1
ENSG00000279569	1.6453	1.13674	23.9452	9.91182e-07	0.000728369	NA	NA	NA	NA	NA	NA	NA	NA	NA	NA
ENSG00000105641	4.76329	0.684096	23.9342	9.96844e-07	0.000728369	ENSG00000105641	SLC5A5	6528	protein_coding	protein_coding	solute carrier family 5 (sodium/iodide cotransporter), member 5 [Source:HGNC Symbol;Acc:HGNC:11040]	19	17871973	17895174	1
ENSG00000261226	1.39185	1.63439	23.8871	1.02156e-06	0.000737539	NA	NA	NA	NA	NA	NA	NA	NA	NA	NA
ENSG00000204301	1.12278	3.56651	23.6647	1.14667e-06	0.00081813	ENSG00000204301	NOTCH4	4855	protein_coding	protein_coding	notch 4 [Source:HGNC Symbol;Acc:HGNC:7884]	6	32194843	32224067	-1
ENSG00000264424	-5.40235	-1.02536	23.6327	1.16588e-06	0.000822159	ENSG00000264424	MYH4	4622	protein_coding	protein_coding	myosin, heavy chain 4, skeletal muscle [Source:HGNC Symbol;Acc:HGNC:7574]	17	10443290	10469559	-1
ENSG00000109805	3.67113	-0.960965	23.5121	1.2413e-06	0.000865287	ENSG00000109805	NCAPG	64151	protein_coding	protein_coding	non-SMC condensin I complex subunit G [Source:HGNC Symbol;Acc:HGNC:24304]	4	17810902	17844862	1
ENSG00000150782	1.76063	1.22386	23.3308	1.36402e-06	0.000940025	ENSG00000150782	IL18	3606	protein_coding	protein_coding	interleukin 18 [Source:HGNC Symbol;Acc:HGNC:5986]	11	112143251	112164117	-1
ENSG00000162877	2.78914	-1.67537	23.2042	1.4568e-06	0.000992689	ENSG00000162877	PM20D1	148811	protein_coding	protein_coding	peptidase M20 domain containing 1 [Source:HGNC Symbol;Acc:HGNC:26518]	1	205828022	205850132	-1
ENSG00000106624	1.3425	5.66445	23.0568	1.57284e-06	0.00105985	ENSG00000106624	AEBP1	165	protein_coding	protein_coding	AE binding protein 1 [Source:HGNC Symbol;Acc:HGNC:303]	7	44104361	44114562	1
ENSG00000026025	1.04434	7.50501	23.0021	1.61824e-06	0.00107846	ENSG00000026025	VIM	7431	protein_coding	protein_coding	vimentin [Source:HGNC Symbol;Acc:HGNC:12692]	10	17228259	17237593	1
ENSG00000251442	1.26796	2.86874	22.9369	1.67407e-06	0.00109167	NA	NA	NA	NA	NA	NA	NA	NA	NA	NA
ENSG00000042832	2.16815	-0.18097	22.9383	1.67285e-06	0.00109167	ENSG00000042832	TG	7038	protein_coding	nonsense_mediated_decay	thyroglobulin [Source:HGNC Symbol;Acc:HGNC:11764]	8	132866958	133134903	1
ENSG00000143153	-1.05189	9.18678	22.8663	1.73667e-06	0.00109711	ENSG00000143153	ATP1B1	481	protein_coding	protein_coding	ATPase, Na+/K+ transporting, beta 1 polypeptide [Source:HGNC Symbol;Acc:HGNC:804]	1	169105697	169132722	1
ENSG00000112541	-0.938047	4.71425	22.8767	1.72732e-06	0.00109711	ENSG00000112541	PDE10A	10846	protein_coding	protein_coding	phosphodiesterase 10A [Source:HGNC Symbol;Acc:HGNC:8772]	6	165327287	165986603	-1
ENSG00000205517	1.06412	2.81626	22.8822	1.72237e-06	0.00109711	ENSG00000205517	RGL3	57139	protein_coding	nonsense_mediated_decay	ral guanine nucleotide dissociation stimulator-like 3 [Source:HGNC Symbol;Acc:HGNC:30282]	19	11384341	11419342	-1
ENSG00000091879	1.87522	3.40186	22.7386	1.85602e-06	0.0011311	ENSG00000091879	ANGPT2	285	protein_coding	protein_coding	angiopoietin 2 [Source:HGNC Symbol;Acc:HGNC:485]	8	6499651	6563409	-1
ENSG00000047617	1.21584	1.99398	22.6771	1.91635e-06	0.0011311	ENSG00000047617	ANO2	57101	protein_coding	protein_coding	anoctamin 2, calcium activated chloride channel [Source:HGNC Symbol;Acc:HGNC:1183]	12	5531869	5946232	-1
ENSG00000082213	-0.748578	4.51491	22.6724	1.92103e-06	0.0011311	ENSG00000082213	C5orf22	55322	protein_coding	protein_coding	chromosome 5 open reading frame 22 [Source:HGNC Symbol;Acc:HGNC:25639]	5	31532266	31555058	1
ENSG00000129654	1.84054	1.62052	22.6815	1.91196e-06	0.0011311	ENSG00000129654	FOXJ1	2302	protein_coding	protein_coding	forkhead box J1 [Source:HGNC Symbol;Acc:HGNC:3816]	17	76136333	76141299	-1
ENSG00000197256	1.11299	5.33972	22.7411	1.85365e-06	0.0011311	ENSG00000197256	KANK2	25959	protein_coding	protein_coding	KN motif and ankyrin repeat domains 2 [Source:HGNC Symbol;Acc:HGNC:29300]	19	11164267	11197791	-1
ENSG00000130368	-1.31859	5.00602	22.7455	1.8494e-06	0.0011311	ENSG00000130368	MAS1	4142	protein_coding	protein_coding	MAS1 proto-oncogene, G protein-coupled receptor [Source:HGNC Symbol;Acc:HGNC:6899]	6	159906690	159916530	1
ENSG00000149257	1.46308	4.93731	22.7079	1.88595e-06	0.0011311	ENSG00000149257	SERPINH1	871	protein_coding	protein_coding	serpin peptidase inhibitor, clade H (heat shock protein 47), member 1, (collagen binding protein 1) [Source:HGNC Symbol;Acc:HGNC:1546]	11	75562056	75572783	1
ENSG00000237737	-1.08207	3.24862	22.4221	2.18847e-06	0.00127617	NA	NA	NA	NA	NA	NA	NA	NA	NA	NA
ENSG00000267385	1.49814	1.08613	22.3456	2.27735e-06	0.00131536	ENSG00000267385		NA	protein_coding	nonsense_mediated_decay		19	4528427	4540067	-1
ENSG00000131097	1.24181	2.2197	22.1895	2.47024e-06	0.00141331	ENSG00000131097	HIGD1B	51751	protein_coding	protein_coding	HIG1 hypoxia inducible domain family member 1B [Source:HGNC Symbol;Acc:HGNC:24318]	17	44846353	44850480	1
ENSG00000152672	-4.88007	-1.68044	22.0797	2.61557e-06	0.00148247	ENSG00000152672	CLEC4F	165530	protein_coding	protein_coding	C-type lectin domain family 4 member F [Source:HGNC Symbol;Acc:HGNC:25357]	2	70808643	70820600	-1
ENSG00000108932	-1.24259	2.75147	21.9706	2.76865e-06	0.0015547	ENSG00000108932	SLC16A6	9120	protein_coding	protein_coding	solute carrier family 16 member 6 [Source:HGNC Symbol;Acc:HGNC:10927]	17	68267026	68291267	-1
ENSG00000183873	-1.36226	2.208	21.8784	2.90486e-06	0.00161622	ENSG00000183873	SCN5A	6331	protein_coding	protein_coding	sodium channel, voltage gated, type V alpha subunit [Source:HGNC Symbol;Acc:HGNC:10593]	3	38548057	38649673	-1
ENSG00000228570	-2.86184	-1.51949	21.7807	3.05662e-06	0.0016852	ENSG00000228570	NUTM2E	NA	protein_coding	protein_coding	NUT family member 2E [Source:HGNC Symbol;Acc:HGNC:23448]	10	79841358	79850878	1
ENSG00000147571	-2.19603	0.491047	21.7439	3.11579e-06	0.00170235	ENSG00000147571	CRH	1392	protein_coding	protein_coding	corticotropin releasing hormone [Source:HGNC Symbol;Acc:HGNC:2355]	8	66176382	66178725	-1
ENSG00000116031	-3.60908	-2.10689	21.6061	3.34778e-06	0.00178776	ENSG00000116031	CD207	50489	protein_coding	protein_coding	CD207 molecule, langerin [Source:HGNC Symbol;Acc:HGNC:17935]	2	70830214	70835822	-1
ENSG00000106211	1.47165	6.61958	21.5988	3.36056e-06	0.00178776	ENSG00000106211	HSPB1	3315	protein_coding	protein_coding	heat shock protein family B (small) member 1 [Source:HGNC Symbol;Acc:HGNC:5246]	7	76302544	76304295	1
ENSG00000065665	-0.738452	4.66024	21.6024	3.35429e-06	0.00178776	ENSG00000065665	SEC61A2	55176	protein_coding	protein_coding	Sec61 translocon alpha 2 subunit [Source:HGNC Symbol;Acc:HGNC:17702]	10	12129637	12169961	1
ENSG00000099622	-0.93233	7.13617	21.5643	3.42166e-06	0.00180444	ENSG00000099622	CIRBP	1153	protein_coding	protein_coding	cold inducible RNA binding protein [Source:HGNC Symbol;Acc:HGNC:1982]	19	1259384	1274880	1
ENSG00000225828	0.780667	3.26567	21.5437	3.45849e-06	0.00180813	ENSG00000225828	FAM229A	100128071	protein_coding	protein_coding	family with sequence similarity 229 member A [Source:HGNC Symbol;Acc:HGNC:44652]	1	32361270	32364278	-1
ENSG00000257335	1.46568	1.90001	21.4839	3.5682e-06	0.00184955	ENSG00000257335	MGAM	8972	protein_coding	protein_coding	maltase-glucoamylase [Source:HGNC Symbol;Acc:HGNC:7043]	7	141907813	142106747	1
ENSG00000137944	-0.992256	3.38629	21.3995	3.72863e-06	0.00191632	ENSG00000137944	CCBL2	56267	protein_coding	protein_coding	cysteine conjugate-beta lyase 2 [Source:HGNC Symbol;Acc:HGNC:33238]	1	88935773	88992953	-1
ENSG00000101327	1.71886	2.10519	21.3828	3.76132e-06	0.00191688	ENSG00000101327	PDYN	5173	protein_coding	protein_coding	prodynorphin [Source:HGNC Symbol;Acc:HGNC:8820]	20	1978757	1994285	-1
ENSG00000176387	1.55614	2.15221	21.3263	3.87389e-06	0.00194162	ENSG00000176387	HSD11B2	3291	protein_coding	protein_coding	hydroxysteroid (11-beta) dehydrogenase 2 [Source:HGNC Symbol;Acc:HGNC:5209]	16	67430652	67437553	1
ENSG00000246363	-1.82894	-0.148004	21.3361	3.85408e-06	0.00194162	NA	NA	NA	NA	NA	NA	NA	NA	NA	NA
ENSG00000168209	1.27764	5.82179	21.3014	3.92447e-06	0.00195085	ENSG00000168209	DDIT4	54541	protein_coding	protein_coding	DNA damage inducible transcript 4 [Source:HGNC Symbol;Acc:HGNC:24944]	10	72273920	72276036	1
ENSG00000215458	2.16399	-0.649499	21.273	3.98303e-06	0.00196386	NA	NA	NA	NA	NA	NA	NA	NA	NA	NA
ENSG00000172578	1.46539	1.82944	21.2526	4.02554e-06	0.00196881	ENSG00000172578	KLHL6	89857	protein_coding	protein_coding	kelch like family member 6 [Source:HGNC Symbol;Acc:HGNC:18653]	3	183487531	183555689	-1
ENSG00000267107	1.53883	1.00908	21.2088	4.11871e-06	0.00199826	NA	NA	NA	NA	NA	NA	NA	NA	NA	NA
ENSG00000162896	5.37595	-2.03734	21.1751	4.19173e-06	0.00201755	ENSG00000162896	PIGR	5284	protein_coding	protein_coding	polymeric immunoglobulin receptor [Source:HGNC Symbol;Acc:HGNC:8968]	1	206928518	206946466	-1
ENSG00000198743	1.05484	7.06762	21.1398	4.26963e-06	0.00203887	ENSG00000198743	SLC5A3	6526	protein_coding	protein_coding	solute carrier family 5 (sodium/myo-inositol cotransporter), member 3 [Source:HGNC Symbol;Acc:HGNC:11038]	21	34073570	34106260	1
ENSG00000168309	0.862354	10.1266	21.0171	4.55192e-06	0.00215669	ENSG00000168309	FAM107A	11170	protein_coding	protein_coding	family with sequence similarity 107 member A [Source:HGNC Symbol;Acc:HGNC:30827]	3	58564117	58627610	-1
ENSG00000277117	-3.07869	1.49818	20.9335	4.75511e-06	0.00223549	ENSG00000277117		102723996	protein_coding	protein_coding	ICOS ligand [Source:UniProtKB/Swiss-Prot;Acc:O75144]	21	5022493	5040666	1
ENSG00000258724	-5.80619	-2.3589	20.8962	4.84848e-06	0.00226185	ENSG00000258724		NA	protein_coding	protein_coding		8	10725399	10839847	-1
ENSG00000106366	1.82312	1.64243	20.8629	4.93353e-06	0.00228396	ENSG00000106366	SERPINE1	5054	protein_coding	protein_coding	serpin peptidase inhibitor, clade E (nexin, plasminogen activator inhibitor type 1), member 1 [Source:HGNC Symbol;Acc:HGNC:8583]	7	101127089	101139266	1
ENSG00000100968	1.08449	4.04044	20.8111	5.06888e-06	0.00232884	ENSG00000100968	NFATC4	4776	protein_coding	protein_coding	nuclear factor of activated T-cells, cytoplasmic, calcineurin-dependent 4 [Source:HGNC Symbol;Acc:HGNC:7778]	14	24365673	24379604	1
ENSG00000129204	2.31846	0.646382	20.7706	5.17729e-06	0.00236076	ENSG00000129204	USP6	9098	protein_coding	protein_coding	ubiquitin specific peptidase 6 [Source:HGNC Symbol;Acc:HGNC:12629]	17	5116438	5175034	1
ENSG00000106018	-1.05919	3.8241	20.7385	5.26468e-06	0.0023827	ENSG00000106018	VIPR2	7434	protein_coding	protein_coding	vasoactive intestinal peptide receptor 2 [Source:HGNC Symbol;Acc:HGNC:12695]	7	159028175	159144957	-1
ENSG00000250770	-1.38044	1.67132	20.5721	5.74269e-06	0.00257979	NA	NA	NA	NA	NA	NA	NA	NA	NA	NA
ENSG00000091664	-1.59495	4.05711	20.5463	5.82061e-06	0.00259556	ENSG00000091664	SLC17A6	57084	protein_coding	protein_coding	solute carrier family 17 (vesicular glutamate transporter), member 6 [Source:HGNC Symbol;Acc:HGNC:16703]	11	22338097	22379503	1
ENSG00000280205	1.21275	1.39503	20.5162	5.91287e-06	0.00261746	NA	NA	NA	NA	NA	NA	NA	NA	NA	NA
ENSG00000225217	1.75674	0.663943	20.491	5.99108e-06	0.00263286	NA	NA	NA	NA	NA	NA	NA	NA	NA	NA
ENSG00000096696	1.96957	3.92255	20.4157	6.23156e-06	0.00269942	ENSG00000096696	DSP	1832	protein_coding	protein_coding	desmoplakin [Source:HGNC Symbol;Acc:HGNC:3052]	6	7541575	7586717	1
ENSG00000240423	-3.0459	-1.55072	20.4259	6.19848e-06	0.00269942	NA	NA	NA	NA	NA	NA	NA	NA	NA	NA
ENSG00000136167	0.866246	4.0634	20.2568	6.77116e-06	0.00291237	ENSG00000136167	LCP1	3936	protein_coding	protein_coding	lymphocyte cytosolic protein 1 (L-plastin) [Source:HGNC Symbol;Acc:HGNC:6528]	13	46125920	46211871	-1
ENSG00000105552	0.700741	3.81888	20.1728	7.07526e-06	0.00302173	ENSG00000105552	BCAT2	587	protein_coding	protein_coding	branched chain amino-acid transaminase 2, mitochondrial [Source:HGNC Symbol;Acc:HGNC:977]	19	48795062	48811029	-1
ENSG00000058335	-1.00458	7.75639	20.0159	7.68001e-06	0.00325708	ENSG00000058335	RASGRF1	5923	protein_coding	protein_coding	Ras protein specific guanine nucleotide releasing factor 1 [Source:HGNC Symbol;Acc:HGNC:9875]	15	78959947	79090773	-1
ENSG00000266456	-2.59331	0.133662	19.8304	8.46281e-06	0.00353955	NA	NA	NA	NA	NA	NA	NA	NA	NA	NA
ENSG00000163817	2.27507	2.50272	19.8411	8.41528e-06	0.00353955	ENSG00000163817	SLC6A20	54716	protein_coding	protein_coding	solute carrier family 6 (proline IMINO transporter), member 20 [Source:HGNC Symbol;Acc:HGNC:30927]	3	45755450	45796535	-1
ENSG00000124593	0.721733	3.61937	19.8066	8.56856e-06	0.00355924	ENSG00000124593	PRICKLE4	29964	protein_coding	nonsense_mediated_decay	prickle homolog 4 [Source:HGNC Symbol;Acc:HGNC:16805]	6	41780349	41790141	1
ENSG00000269318	1.50137	0.56588	19.7819	8.6802e-06	0.00358109	NA	NA	NA	NA	NA	NA	NA	NA	NA	NA
ENSG00000187730	-1.03363	6.06772	19.7385	8.87934e-06	0.00361407	ENSG00000187730	GABRD	2563	protein_coding	protein_coding	gamma-aminobutyric acid (GABA) A receptor, delta [Source:HGNC Symbol;Acc:HGNC:4084]	1	2019324	2030751	1
ENSG00000027644	3.75204	-0.309991	19.7457	8.84602e-06	0.00361407	ENSG00000027644	INSRR	3645	protein_coding	protein_coding	insulin receptor-related receptor [Source:HGNC Symbol;Acc:HGNC:6093]	1	156840063	156859018	-1
ENSG00000070669	-0.810921	5.73533	19.6173	9.46074e-06	0.00382504	ENSG00000070669	ASNS	440	protein_coding	protein_coding	asparagine synthetase (glutamine-hydrolyzing) [Source:HGNC Symbol;Acc:HGNC:753]	7	97852118	97872542	-1
ENSG00000133083	-0.895989	8.84885	19.581	9.64257e-06	0.00387274	ENSG00000133083	DCLK1	9201	protein_coding	protein_coding	doublecortin like kinase 1 [Source:HGNC Symbol;Acc:HGNC:2700]	13	35768652	36131306	-1
ENSG00000075673	-2.67127	-0.423452	19.5395	9.85414e-06	0.00389815	ENSG00000075673	ATP12A	479	protein_coding	protein_coding	ATPase, H+/K+ transporting, nongastric, alpha polypeptide [Source:HGNC Symbol;Acc:HGNC:13816]	13	24680411	24712493	1
ENSG00000124749	1.146	3.19978	19.5441	9.83024e-06	0.00389815	ENSG00000124749	COL21A1	81578	protein_coding	nonsense_mediated_decay	collagen, type XXI, alpha 1 [Source:HGNC Symbol;Acc:HGNC:17025]	6	56056590	56394094	-1
ENSG00000100906	0.798947	5.53372	19.5309	9.89867e-06	0.00389815	ENSG00000100906	NFKBIA	4792	protein_coding	protein_coding	nuclear factor of kappa light polypeptide gene enhancer in B-cells inhibitor, alpha [Source:HGNC Symbol;Acc:HGNC:7797]	14	35401511	35404749	-1
ENSG00000211640	5.19166	-2.00793	19.4959	1.00817e-05	0.00394462	ENSG00000211640	IGLV6-57	NA	IG_V_gene	IG_V_gene	immunoglobulin lambda variable 6-57 [Source:HGNC Symbol;Acc:HGNC:5927]	22	22195713	22196460	1
ENSG00000222009	0.944141	1.9379	19.3445	1.09135e-05	0.00422669	ENSG00000222009	BTBD19	149478	protein_coding	protein_coding	BTB (POZ) domain containing 19 [Source:HGNC Symbol;Acc:HGNC:27145]	1	44808482	44815585	1
ENSG00000253741	-0.827703	2.84279	19.3395	1.0942e-05	0.00422669	NA	NA	NA	NA	NA	NA	NA	NA	NA	NA
ENSG00000143106	-0.753228	4.40446	19.3034	1.11506e-05	0.00427998	ENSG00000143106	PSMA5	5686	protein_coding	protein_coding	proteasome subunit alpha 5 [Source:HGNC Symbol;Acc:HGNC:9534]	1	109399031	109426427	-1
ENSG00000142227	1.26184	1.88835	19.2715	1.13387e-05	0.00432481	ENSG00000142227	EMP3	2014	protein_coding	protein_coding	epithelial membrane protein 3 [Source:HGNC Symbol;Acc:HGNC:3335]	19	48321509	48330553	1
ENSG00000177432	-1.12818	5.72633	19.1728	1.19405e-05	0.00452592	ENSG00000177432	NAP1L5	266812	protein_coding	protein_coding	nucleosome assembly protein 1-like 5 [Source:HGNC Symbol;Acc:HGNC:19968]	4	88695915	88698235	-1
ENSG00000134986	-0.816795	6.33727	19.0863	1.24941e-05	0.00470633	ENSG00000134986	NREP	9315	protein_coding	nonsense_mediated_decay	neuronal regeneration related protein [Source:HGNC Symbol;Acc:HGNC:16834]	5	111662621	111997464	-1
ENSG00000104415	2.29312	-0.253595	18.9758	1.32386e-05	0.00495599	ENSG00000104415	WISP1	8840	protein_coding	nonsense_mediated_decay	WNT1 inducible signaling pathway protein 1 [Source:HGNC Symbol;Acc:HGNC:12769]	8	133191039	133230344	1
ENSG00000085265	1.62031	0.109774	18.94	1.34895e-05	0.00498833	ENSG00000085265	FCN1	2219	protein_coding	protein_coding	ficolin 1 [Source:HGNC Symbol;Acc:HGNC:3623]	9	134905890	134917963	-1
ENSG00000248159	2.21344	-0.423764	18.9464	1.34441e-05	0.00498833	NA	NA	NA	NA	NA	NA	NA	NA	NA	NA
ENSG00000183036	-1.362	3.95126	18.9055	1.37357e-05	0.00502226	ENSG00000183036	PCP4	5121	protein_coding	protein_coding	Purkinje cell protein 4 [Source:HGNC Symbol;Acc:HGNC:8742]	21	39867317	39929397	1
ENSG00000155465	1.34884	1.53352	18.9039	1.37469e-05	0.00502226	ENSG00000155465	SLC7A7	9056	protein_coding	protein_coding	solute carrier family 7 (amino acid transporter light chain, y+L system), member 7 [Source:HGNC Symbol;Acc:HGNC:11065]	14	22773222	22829820	-1
ENSG00000149201	1.74604	0.419843	18.8377	1.42324e-05	0.00513773	ENSG00000149201	CCDC81	60494	protein_coding	protein_coding	coiled-coil domain containing 81 [Source:HGNC Symbol;Acc:HGNC:26281]	11	86374736	86423109	1
ENSG00000114023	-0.716349	4.77056	18.8417	1.42031e-05	0.00513773	ENSG00000114023	FAM162A	26355	protein_coding	protein_coding	family with sequence similarity 162 member A [Source:HGNC Symbol;Acc:HGNC:17865]	3	122384176	122412334	1
ENSG00000112539	1.93742	-0.346343	18.785	1.46311e-05	0.00519493	ENSG00000112539	C6orf118	168090	protein_coding	protein_coding	chromosome 6 open reading frame 118 [Source:HGNC Symbol;Acc:HGNC:21233]	6	165279664	165309607	-1
ENSG00000163132	1.20122	2.5335	18.801	1.45088e-05	0.00519493	ENSG00000163132	MSX1	4487	protein_coding	protein_coding	msh homeobox 1 [Source:HGNC Symbol;Acc:HGNC:7391]	4	4859666	4863936	1
ENSG00000248485	-1.01221	4.28184	18.7829	1.46478e-05	0.00519493	ENSG00000248485	PCP4L1	654790	protein_coding	protein_coding	Purkinje cell protein 4 like 1 [Source:HGNC Symbol;Acc:HGNC:20448]	1	161258727	161285450	1
ENSG00000196353	-1.02486	5.76624	18.7514	1.48914e-05	0.00524774	ENSG00000196353	CPNE4	131034	protein_coding	protein_coding	copine IV [Source:HGNC Symbol;Acc:HGNC:2317]	3	131533555	132285410	-1
ENSG00000138400	-1.03284	1.96844	18.7414	1.49698e-05	0.00524774	ENSG00000138400	MDH1B	130752	protein_coding	protein_coding	malate dehydrogenase 1B [Source:HGNC Symbol;Acc:HGNC:17836]	2	206737763	206765547	-1
ENSG00000162631	-0.828101	5.1874	18.6473	1.57267e-05	0.00548138	ENSG00000162631	NTNG1	22854	protein_coding	protein_coding	netrin G1 [Source:HGNC Symbol;Acc:HGNC:23319]	1	107140007	107483458	1
ENSG00000122176	1.64031	2.32158	18.6217	1.59399e-05	0.00552384	ENSG00000122176	FMOD	2331	protein_coding	protein_coding	fibromodulin [Source:HGNC Symbol;Acc:HGNC:3774]	1	203340628	203351489	-1
ENSG00000223414	-1.85494	3.21874	18.6108	1.60307e-05	0.00552384	NA	NA	NA	NA	NA	NA	NA	NA	NA	NA
ENSG00000111817	0.747897	4.32005	18.5947	1.61671e-05	0.00553939	ENSG00000111817	DSE	29940	protein_coding	protein_coding	dermatan sulfate epimerase [Source:HGNC Symbol;Acc:HGNC:21144]	6	116254173	116444860	1
ENSG00000236423	2.34176	-0.582218	18.5825	1.62707e-05	0.00554357	NA	NA	NA	NA	NA	NA	NA	NA	NA	NA
ENSG00000166922	-0.950366	5.87904	18.5304	1.67212e-05	0.00566521	ENSG00000166922	SCG5	6447	protein_coding	protein_coding	secretogranin V [Source:HGNC Symbol;Acc:HGNC:10816]	15	32641676	32697098	1
ENSG00000112186	-1.09494	6.65498	18.5129	1.68757e-05	0.00567359	ENSG00000112186	CAP2	10486	protein_coding	protein_coding	CAP, adenylate cyclase-associated protein, 2 (yeast) [Source:HGNC Symbol;Acc:HGNC:20039]	6	17393216	17557792	1
ENSG00000138722	2.36546	1.24392	18.5065	1.6933e-05	0.00567359	ENSG00000138722	MMRN1	22915	protein_coding	protein_coding	multimerin 1 [Source:HGNC Symbol;Acc:HGNC:7178]	4	89879532	89954629	1
ENSG00000175426	-1.84459	6.54062	18.4436	1.75006e-05	0.00575617	ENSG00000175426	PCSK1	5122	protein_coding	protein_coding	proprotein convertase subtilisin/kexin type 1 [Source:HGNC Symbol;Acc:HGNC:8743]	5	96390415	96434143	-1
ENSG00000086717	-1.5337	0.866024	18.4627	1.73258e-05	0.00575617	ENSG00000086717	PPEF1	5475	protein_coding	protein_coding	protein phosphatase, EF-hand calcium binding domain 1 [Source:HGNC Symbol;Acc:HGNC:9243]	X	18675909	18827921	1
ENSG00000117632	-0.802305	8.30169	18.4444	1.74935e-05	0.00575617	ENSG00000117632	STMN1	3925	protein_coding	protein_coding	stathmin 1 [Source:HGNC Symbol;Acc:HGNC:6510]	1	25884181	25906991	-1
ENSG00000076944	0.960143	1.94927	18.4373	1.75592e-05	0.00575617	ENSG00000076944	STXBP2	6813	protein_coding	protein_coding	syntaxin binding protein 2 [Source:HGNC Symbol;Acc:HGNC:11445]	19	7636881	7647873	1
ENSG00000278535	-1.08973	2.30665	18.3886	1.80128e-05	0.00587314	ENSG00000278535	DHRS11	79154	protein_coding	protein_coding	dehydrogenase/reductase (SDR family) member 11 [Source:HGNC Symbol;Acc:HGNC:28639]	17	36591798	36600806	1
ENSG00000272017	2.02711	-1.12586	18.3639	1.82481e-05	0.00591804	NA	NA	NA	NA	NA	NA	NA	NA	NA	NA
ENSG00000123689	1.51186	1.04652	18.3156	1.87166e-05	0.00603771	ENSG00000123689	G0S2	50486	protein_coding	protein_coding	G0/G1 switch 2 [Source:HGNC Symbol;Acc:HGNC:30229]	1	209675420	209676388	1
ENSG00000164949	1.25213	2.67996	18.2398	1.94765e-05	0.00624959	ENSG00000164949	GEM	2669	protein_coding	protein_coding	GTP binding protein overexpressed in skeletal muscle [Source:HGNC Symbol;Acc:HGNC:4234]	8	94249253	94262350	-1
ENSG00000138193	0.829396	5.15395	18.2079	1.98059e-05	0.00632183	ENSG00000138193	PLCE1	51196	protein_coding	protein_coding	phospholipase C epsilon 1 [Source:HGNC Symbol;Acc:HGNC:17175]	10	93993989	94332823	1
ENSG00000145708	-1.41464	1.62707	18.1803	2.00947e-05	0.00638044	ENSG00000145708	CRHBP	1393	protein_coding	protein_coding	corticotropin releasing hormone binding protein [Source:HGNC Symbol;Acc:HGNC:2356]	5	76952713	76981158	1
ENSG00000022355	-1.02216	7.58847	18.142	2.05033e-05	0.00647626	ENSG00000022355	GABRA1	2554	protein_coding	protein_coding	gamma-aminobutyric acid (GABA) A receptor, alpha 1 [Source:HGNC Symbol;Acc:HGNC:4075]	5	161847191	161899981	1
ENSG00000213225	-2.03557	-0.0572666	18.0812	2.11681e-05	0.00665159	NA	NA	NA	NA	NA	NA	NA	NA	NA	NA
ENSG00000131100	-0.902051	6.67252	18.057	2.1439e-05	0.00666763	ENSG00000131100	ATP6V1E1	529	protein_coding	protein_coding	ATPase, H+ transporting, lysosomal 31kDa, V1 subunit E1 [Source:HGNC Symbol;Acc:HGNC:857]	22	17592136	17628818	-1
ENSG00000038945	1.15959	2.31878	18.0645	2.13543e-05	0.00666763	ENSG00000038945	MSR1	4481	protein_coding	protein_coding	macrophage scavenger receptor 1 [Source:HGNC Symbol;Acc:HGNC:7376]	8	16107878	16567490	-1
ENSG00000185742	-0.812005	6.86094	17.9848	2.22674e-05	0.00683509	ENSG00000185742	C11orf87	399947	protein_coding	protein_coding	chromosome 11 open reading frame 87 [Source:HGNC Symbol;Acc:HGNC:33788]	11	109422120	109429114	1
ENSG00000183604	1.28047	3.63811	17.995	2.21488e-05	0.00683509	NA	NA	NA	NA	NA	NA	NA	NA	NA	NA
ENSG00000172348	-1.0626	7.65732	17.9807	2.23155e-05	0.00683509	ENSG00000172348	RCAN2	10231	protein_coding	protein_coding	regulator of calcineurin 2 [Source:HGNC Symbol;Acc:HGNC:3041]	6	46220736	46491972	-1
ENSG00000178297	-3.7925	-1.87	17.9279	2.29439e-05	0.00699223	ENSG00000178297	TMPRSS9	360200	protein_coding	protein_coding	transmembrane protease, serine 9 [Source:HGNC Symbol;Acc:HGNC:30079]	19	2389771	2426239	1
ENSG00000223812	-2.06528	-0.460475	17.9128	2.31267e-05	0.00701269	NA	NA	NA	NA	NA	NA	NA	NA	NA	NA
ENSG00000183943	0.836359	4.2245	17.9004	2.32778e-05	0.0070234	ENSG00000183943	PRKX	5613	protein_coding	protein_coding	protein kinase, X-linked [Source:HGNC Symbol;Acc:HGNC:9441]	X	3604370	3713608	-1
ENSG00000130592	1.37068	1.37961	17.8583	2.37981e-05	0.00714485	ENSG00000130592	LSP1	4046	protein_coding	protein_coding	lymphocyte-specific protein 1 [Source:HGNC Symbol;Acc:HGNC:6707]	11	1852970	1892267	1
ENSG00000143545	0.80216	3.48394	17.8302	2.41516e-05	0.00721525	ENSG00000143545	RAB13	5872	protein_coding	protein_coding	RAB13, member RAS oncogene family [Source:HGNC Symbol;Acc:HGNC:9762]	1	153981617	153986358	-1
ENSG00000037280	0.900904	2.28857	17.774	2.48765e-05	0.00735931	ENSG00000037280	FLT4	2324	protein_coding	protein_coding	fms-related tyrosine kinase 4 [Source:HGNC Symbol;Acc:HGNC:3767]	5	180601506	180649624	-1
ENSG00000242159	-1.60701	-0.348921	17.6817	2.6112e-05	0.00768733	NA	NA	NA	NA	NA	NA	NA	NA	NA	NA
ENSG00000141337	-0.795815	3.83363	17.5748	2.76225e-05	0.00804032	ENSG00000141337	ARSG	22901	protein_coding	protein_coding	arylsulfatase G [Source:HGNC Symbol;Acc:HGNC:24102]	17	68259182	68422731	1
ENSG00000051620	0.789121	3.97536	17.5689	2.77088e-05	0.00804032	ENSG00000051620	HEBP2	23593	protein_coding	protein_coding	heme binding protein 2 [Source:HGNC Symbol;Acc:HGNC:15716]	6	138403531	138422197	1
ENSG00000260075	-2.2777	0.909758	17.5756	2.76102e-05	0.00804032	NA	NA	NA	NA	NA	NA	NA	NA	NA	NA
ENSG00000196937	-0.80262	5.82233	17.5411	2.81169e-05	0.00811989	ENSG00000196937	FAM3C	10447	protein_coding	protein_coding	family with sequence similarity 3 member C [Source:HGNC Symbol;Acc:HGNC:18664]	7	121348851	121396364	-1
ENSG00000108798	1.11089	1.84575	17.5106	2.85716e-05	0.00821209	ENSG00000108798	ABI3	51225	protein_coding	protein_coding	ABI family member 3 [Source:HGNC Symbol;Acc:HGNC:29859]	17	49210227	49223225	1
ENSG00000197405	1.29767	1.51606	17.441	2.96364e-05	0.00847797	ENSG00000197405	C5AR1	728	protein_coding	protein_coding	complement component 5a receptor 1 [Source:HGNC Symbol;Acc:HGNC:1338]	19	47290023	47322066	1
ENSG00000125089	1.01122	3.24884	17.3667	3.08172e-05	0.00877436	ENSG00000125089	SH3TC1	54436	protein_coding	protein_coding	SH3 domain and tetratricopeptide repeats 1 [Source:HGNC Symbol;Acc:HGNC:26009]	4	8182072	8241803	1
ENSG00000150457	1.01332	3.41245	17.348	3.11232e-05	0.00877905	ENSG00000150457	LATS2	26524	protein_coding	protein_coding	large tumor suppressor kinase 2 [Source:HGNC Symbol;Acc:HGNC:6515]	13	20973032	21061547	-1
ENSG00000012174	-0.628393	4.69774	17.3558	3.09955e-05	0.00877905	ENSG00000012174	MBTPS2	51360	protein_coding	protein_coding	membrane bound transcription factor peptidase, site 2 [Source:HGNC Symbol;Acc:HGNC:15455]	X	21839636	21885424	1
ENSG00000117152	-1.14723	7.69607	17.3387	3.12747e-05	0.00878095	ENSG00000117152	RGS4	5999	protein_coding	protein_coding	regulator of G-protein signaling 4 [Source:HGNC Symbol;Acc:HGNC:10000]	1	163068775	163076802	1
ENSG00000135736	1.25038	0.89675	17.2711	3.24081e-05	0.00901125	ENSG00000135736	CCDC102A	92922	protein_coding	protein_coding	coiled-coil domain containing 102A [Source:HGNC Symbol;Acc:HGNC:28097]	16	57512178	57536599	-1
ENSG00000063015	-0.822706	5.08424	17.2637	3.25349e-05	0.00901125	ENSG00000063015	SEZ6	124925	protein_coding	protein_coding	seizure related 6 homolog (mouse) [Source:HGNC Symbol;Acc:HGNC:15955]	17	28954901	29006440	-1
ENSG00000137210	-0.664622	4.04765	17.2633	3.25407e-05	0.00901125	ENSG00000137210	TMEM14B	81853	protein_coding	protein_coding	transmembrane protein 14B [Source:HGNC Symbol;Acc:HGNC:21384]	6	10747759	10852753	1
ENSG00000104490	-1.15874	7.80277	17.2309	3.31009e-05	0.0091247	ENSG00000104490	NCALD	83988	protein_coding	protein_coding	neurocalcin delta [Source:HGNC Symbol;Acc:HGNC:7655]	8	101686543	102124907	-1
ENSG00000256235	0.741554	2.84719	17.1061	3.53482e-05	0.00970012	ENSG00000256235	SMIM3	85027	protein_coding	protein_coding	small integral membrane protein 3 [Source:HGNC Symbol;Acc:HGNC:30248]	5	150777946	150796734	1
ENSG00000157510	1.04176	2.31628	17.0883	3.56809e-05	0.00972235	ENSG00000157510	AFAP1L1	134265	protein_coding	protein_coding	actin filament associated protein 1 like 1 [Source:HGNC Symbol;Acc:HGNC:26714]	5	149271871	149341802	1
ENSG00000160255	0.901	4.03551	17.0847	3.57498e-05	0.00972235	ENSG00000160255	ITGB2	3689	protein_coding	protein_coding	integrin subunit beta 2 [Source:HGNC Symbol;Acc:HGNC:6155]	21	44885953	44931989	-1
ENSG00000141506	1.18458	2.06374	17.0667	3.60905e-05	0.00977118	ENSG00000141506	PIK3R5	23533	protein_coding	nonsense_mediated_decay	phosphoinositide-3-kinase regulatory subunit 5 [Source:HGNC Symbol;Acc:HGNC:30035]	17	8878911	8965712	-1
ENSG00000142583	0.888622	3.06113	17.0575	3.62642e-05	0.00977456	ENSG00000142583	SLC2A5	6518	protein_coding	protein_coding	solute carrier family 2 (facilitated glucose/fructose transporter), member 5 [Source:HGNC Symbol;Acc:HGNC:11010]	1	9035107	9088478	-1
ENSG00000152779	2.47543	0.486968	17.0431	3.65405e-05	0.00980546	ENSG00000152779	SLC16A12	387700	protein_coding	protein_coding	solute carrier family 16 member 12 [Source:HGNC Symbol;Acc:HGNC:23094]	10	89430299	89556641	-1
ENSG00000177875	-1.13664	4.85158	17.0129	3.71277e-05	0.00987563	ENSG00000177875	CCDC184	387856	protein_coding	protein_coding	coiled-coil domain containing 184 [Source:HGNC Symbol;Acc:HGNC:33749]	12	48183584	48185926	1
ENSG00000170049	-0.904577	4.78198	17.0171	3.70444e-05	0.00987563	ENSG00000170049	KCNAB3	9196	protein_coding	protein_coding	potassium channel, voltage gated subfamily A regulatory beta subunit 3 [Source:HGNC Symbol;Acc:HGNC:6230]	17	7921859	7929803	-1
ENSG00000003147	-0.786945	5.43258	16.9724	3.7927e-05	0.0100442	ENSG00000003147	ICA1	3382	protein_coding	protein_coding	islet cell autoantigen 1 [Source:HGNC Symbol;Acc:HGNC:5343]	7	8113184	8262687	-1
ENSG00000111452	0.895201	3.04836	16.9385	3.86112e-05	0.0101437	ENSG00000111452	ADGRD1	283383	protein_coding	protein_coding	adhesion G protein-coupled receptor D1 [Source:HGNC Symbol;Acc:HGNC:19893]	12	130953907	131141469	1
ENSG00000153012	-0.923407	4.13473	16.9372	3.86374e-05	0.0101437	ENSG00000153012	LGI2	55203	protein_coding	protein_coding	leucine-rich repeat LGI family member 2 [Source:HGNC Symbol;Acc:HGNC:18710]	4	24998847	25030879	-1
ENSG00000175352	-0.859825	5.78135	16.9122	3.91485e-05	0.0102336	ENSG00000175352	NRIP3	56675	protein_coding	protein_coding	nuclear receptor interacting protein 3 [Source:HGNC Symbol;Acc:HGNC:1167]	11	8980576	9004049	-1
ENSG00000148773	2.05116	0.686168	16.8686	4.00596e-05	0.0103468	ENSG00000148773	MKI67	4288	protein_coding	protein_coding	marker of proliferation Ki-67 [Source:HGNC Symbol;Acc:HGNC:7107]	10	128096659	128126385	-1
ENSG00000245532	0.972901	10.605	16.867	4.00932e-05	0.0103468	NA	NA	NA	NA	NA	NA	NA	NA	NA	NA
ENSG00000229543	2.79796	-1.67101	16.8765	3.98925e-05	0.0103468	NA	NA	NA	NA	NA	NA	NA	NA	NA	NA
ENSG00000146151	-0.638062	3.79769	16.7499	4.26454e-05	0.0109588	ENSG00000146151	HMGCLL1	54511	protein_coding	protein_coding	3-hydroxymethyl-3-methylglutaryl-CoA lyase-like 1 [Source:HGNC Symbol;Acc:HGNC:21359]	6	55434369	55579214	-1
ENSG00000105877	1.90192	1.63733	16.7407	4.28523e-05	0.0109655	ENSG00000105877	DNAH11	8701	protein_coding	protein_coding	dynein, axonemal, heavy chain 11 [Source:HGNC Symbol;Acc:HGNC:2942]	7	21543215	21901839	1
ENSG00000136881	-2.21822	-0.708779	16.6967	4.38561e-05	0.0111752	ENSG00000136881	BAAT	570	protein_coding	protein_coding	bile acid-CoA:amino acid N-acyltransferase [Source:HGNC Symbol;Acc:HGNC:932]	9	101360417	101383519	-1
ENSG00000163884	0.668863	4.58145	16.6864	4.4095e-05	0.0111891	ENSG00000163884	KLF15	28999	protein_coding	protein_coding	Kruppel-like factor 15 [Source:HGNC Symbol;Acc:HGNC:14536]	3	126342635	126357442	-1
ENSG00000183837	-1.03589	6.05791	16.6643	4.46116e-05	0.011273	ENSG00000183837	PNMA3	29944	protein_coding	protein_coding	paraneoplastic Ma antigen 3 [Source:HGNC Symbol;Acc:HGNC:18742]	X	153056409	153060467	1
ENSG00000137968	-0.742319	4.17817	16.6524	4.48926e-05	0.0112969	ENSG00000137968	SLC44A5	204962	protein_coding	protein_coding	solute carrier family 44 member 5 [Source:HGNC Symbol;Acc:HGNC:28524]	1	75202131	75611116	-1
ENSG00000265179	-2.16256	0.186097	16.632	4.53784e-05	0.011372	NA	NA	NA	NA	NA	NA	NA	NA	NA	NA
ENSG00000149451	1.34657	3.35675	16.5957	4.62556e-05	0.0114499	ENSG00000149451	ADAM33	80332	protein_coding	protein_coding	ADAM metallopeptidase domain 33 [Source:HGNC Symbol;Acc:HGNC:15478]	20	3667965	3682246	-1
ENSG00000148498	0.860072	5.00669	16.599	4.61745e-05	0.0114499	ENSG00000148498	PARD3	56288	protein_coding	protein_coding	par-3 family cell polarity regulator [Source:HGNC Symbol;Acc:HGNC:16051]	10	34109560	34815325	-1
ENSG00000122862	0.915948	4.22381	16.6043	4.60458e-05	0.0114499	ENSG00000122862	SRGN	5552	protein_coding	protein_coding	serglycin [Source:HGNC Symbol;Acc:HGNC:9361]	10	69088106	69104811	1
ENSG00000124782	0.849336	4.3358	16.5653	4.70028e-05	0.0115875	ENSG00000124782	RREB1	6239	protein_coding	protein_coding	ras responsive element binding protein 1 [Source:HGNC Symbol;Acc:HGNC:10449]	6	7107597	7251980	1
ENSG00000277476	0.650965	3.56498	16.5362	4.77291e-05	0.0116717	NA	NA	NA	NA	NA	NA	NA	NA	NA	NA
ENSG00000101493	0.656543	5.21663	16.5433	4.75506e-05	0.0116717	ENSG00000101493	ZNF516	9658	protein_coding	protein_coding	zinc finger protein 516 [Source:HGNC Symbol;Acc:HGNC:28990]	18	76358190	76495190	-1
ENSG00000271538	-1.62478	0.0951095	16.5173	4.82082e-05	0.0117415	NA	NA	NA	NA	NA	NA	NA	NA	NA	NA
ENSG00000042062	1.29709	2.21171	16.4778	4.92218e-05	0.0119404	ENSG00000042062	FAM65C	140876	protein_coding	protein_coding	family with sequence similarity 65 member C [Source:HGNC Symbol;Acc:HGNC:16168]	20	50586108	50691528	-1
ENSG00000163536	-0.895359	6.39699	16.4601	4.96857e-05	0.0120049	ENSG00000163536	SERPINI1	5274	protein_coding	protein_coding	serpin peptidase inhibitor, clade I (neuroserpin), member 1 [Source:HGNC Symbol;Acc:HGNC:8943]	3	167735243	167825568	1
ENSG00000139190	-1.19238	7.60633	16.449	4.99758e-05	0.0120271	ENSG00000139190	VAMP1	6843	protein_coding	protein_coding	vesicle associated membrane protein 1 [Source:HGNC Symbol;Acc:HGNC:12642]	12	6462237	6470987	-1
ENSG00000171951	-0.987507	6.02255	16.419	5.07734e-05	0.0121708	ENSG00000171951	SCG2	7857	protein_coding	protein_coding	secretogranin II [Source:HGNC Symbol;Acc:HGNC:10575]	2	223596940	223602503	-1
ENSG00000187554	1.19478	1.7087	16.3643	5.22594e-05	0.0124777	ENSG00000187554	TLR5	7100	protein_coding	protein_coding	toll-like receptor 5 [Source:HGNC Symbol;Acc:HGNC:11851]	1	223109406	223143282	-1
ENSG00000129667	0.905741	3.66998	16.3537	5.25538e-05	0.0124987	ENSG00000129667	RHBDF2	79651	protein_coding	protein_coding	rhomboid 5 homolog 2 (Drosophila) [Source:HGNC Symbol;Acc:HGNC:20788]	17	76470891	76501790	-1
ENSG00000145198	-0.740046	5.41144	16.3162	5.36041e-05	0.0126987	ENSG00000145198	VWA5B2	90113	protein_coding	protein_coding	von Willebrand factor A domain containing 5B2 [Source:HGNC Symbol;Acc:HGNC:25144]	3	184230429	184242329	1
ENSG00000105329	0.819905	3.87239	16.2645	5.50852e-05	0.0129988	ENSG00000105329	TGFB1	7040	protein_coding	protein_coding	transforming growth factor beta 1 [Source:HGNC Symbol;Acc:HGNC:11766]	19	41301587	41353911	-1
ENSG00000170899	-0.72321	4.69333	16.2202	5.63894e-05	0.013255	ENSG00000170899	GSTA4	2941	protein_coding	protein_coding	glutathione S-transferase alpha 4 [Source:HGNC Symbol;Acc:HGNC:4629]	6	52977948	52995378	-1
ENSG00000086730	0.88354	2.47858	16.1651	5.80546e-05	0.0135938	ENSG00000086730	LAT2	7462	protein_coding	protein_coding	linker for activation of T-cells family member 2 [Source:HGNC Symbol;Acc:HGNC:12749]	7	74199652	74229834	1
ENSG00000100678	-0.718578	4.91078	16.1565	5.8317e-05	0.0136027	ENSG00000100678	SLC8A3	6547	protein_coding	protein_coding	solute carrier family 8 (sodium/calcium exchanger), member 3 [Source:HGNC Symbol;Acc:HGNC:11070]	14	70044217	70189070	-1
ENSG00000104894	1.22527	2.0936	16.1403	5.88191e-05	0.0136672	ENSG00000104894	CD37	951	protein_coding	nonsense_mediated_decay	CD37 molecule [Source:HGNC Symbol;Acc:HGNC:1666]	19	49335171	49343335	1
ENSG00000139800	1.01477	2.63618	16.11	5.97685e-05	0.0138348	ENSG00000139800	ZIC5	85416	protein_coding	protein_coding	Zic family member 5 [Source:HGNC Symbol;Acc:HGNC:20322]	13	99962964	99971909	-1
ENSG00000145864	-0.869898	8.379	16.1021	6.00177e-05	0.0138397	ENSG00000145864	GABRB2	2561	protein_coding	protein_coding	gamma-aminobutyric acid (GABA) A receptor, beta 2 [Source:HGNC Symbol;Acc:HGNC:4082]	5	161288429	161549044	-1
ENSG00000263715	-3.97975	-0.90956	16.0916	6.03516e-05	0.013864	ENSG00000263715		1394	protein_coding	protein_coding	corticotropin releasing hormone receptor 1 [Source:EntrezGene;Acc:1394]	17	45620344	45835826	1
ENSG00000166535	1.21387	2.88707	16.0555	6.15139e-05	0.0140247	ENSG00000166535	A2ML1	144568	protein_coding	protein_coding	alpha-2-macroglobulin-like 1 [Source:HGNC Symbol;Acc:HGNC:23336]	12	8822472	8887001	1
ENSG00000186081	-2.34222	-0.453484	16.0612	6.13291e-05	0.0140247	ENSG00000186081	KRT5	3852	protein_coding	protein_coding	keratin 5, type II [Source:HGNC Symbol;Acc:HGNC:6442]	12	52514575	52520687	-1
ENSG00000168993	-0.974617	7.58206	16.0383	6.20727e-05	0.0140465	ENSG00000168993	CPLX1	10815	protein_coding	protein_coding	complexin 1 [Source:HGNC Symbol;Acc:HGNC:2309]	4	784957	826198	-1
ENSG00000143226	0.93544	3.5505	16.0445	6.18716e-05	0.0140465	ENSG00000143226	FCGR2A	2212	protein_coding	protein_coding	Fc fragment of IgG, low affinity IIa, receptor (CD32) [Source:HGNC Symbol;Acc:HGNC:3616]	1	161505430	161524013	1
ENSG00000189350	1.07386	2.29146	16.0216	6.26228e-05	0.014066	ENSG00000189350	FAM179A	165186	protein_coding	protein_coding	family with sequence similarity 179 member A [Source:HGNC Symbol;Acc:HGNC:33715]	2	28956611	29061373	1
ENSG00000026103	1.02116	2.64701	16.0245	6.25289e-05	0.014066	ENSG00000026103	FAS	355	protein_coding	protein_coding	Fas cell surface death receptor [Source:HGNC Symbol;Acc:HGNC:11920]	10	88990531	89015785	1
ENSG00000124785	-1.00804	6.09983	15.9928	6.35846e-05	0.0142293	ENSG00000124785	NRN1	51299	protein_coding	protein_coding	neuritin 1 [Source:HGNC Symbol;Acc:HGNC:17972]	6	5997999	6007605	-1
ENSG00000134717	-0.587985	5.58227	15.9821	6.39433e-05	0.014257	ENSG00000134717	BTF3L4	91408	protein_coding	protein_coding	basic transcription factor 3-like 4 [Source:HGNC Symbol;Acc:HGNC:30547]	1	52056125	52090716	1
ENSG00000126067	-0.625283	5.46973	15.9358	6.55281e-05	0.0145291	ENSG00000126067	PSMB2	5690	protein_coding	protein_coding	proteasome subunit beta 2 [Source:HGNC Symbol;Acc:HGNC:9539]	1	35599544	35641844	-1
ENSG00000164620	-0.885697	5.01973	15.9311	6.56909e-05	0.0145291	ENSG00000164620	RELL2	285613	protein_coding	protein_coding	RELT-like 2 [Source:HGNC Symbol;Acc:HGNC:26902]	5	141636950	141641077	1
ENSG00000152284	0.896197	2.2442	15.9256	6.58822e-05	0.0145291	ENSG00000152284	TCF7L1	83439	protein_coding	protein_coding	transcription factor 7-like 1 (T-cell specific, HMG-box) [Source:HGNC Symbol;Acc:HGNC:11640]	2	85133410	85310388	1
ENSG00000160097	-0.785113	4.75697	15.9088	6.64688e-05	0.0146053	ENSG00000160097	FNDC5	252995	protein_coding	protein_coding	fibronectin type III domain containing 5 [Source:HGNC Symbol;Acc:HGNC:20240]	1	32862268	32872482	-1
ENSG00000111424	2.29985	-1.08405	15.8786	6.75387e-05	0.0147868	ENSG00000111424	VDR	7421	protein_coding	protein_coding	vitamin D (1,25- dihydroxyvitamin D3) receptor [Source:HGNC Symbol;Acc:HGNC:12679]	12	47841537	47943048	-1
ENSG00000140022	0.835092	6.56802	15.8672	6.79458e-05	0.0148225	ENSG00000140022	STON2	85439	protein_coding	protein_coding	stonin 2 [Source:HGNC Symbol;Acc:HGNC:30652]	14	81260656	81436465	-1
ENSG00000142694	1.42128	0.667283	15.8441	6.87804e-05	0.0148653	ENSG00000142694	EVA1B	55194	protein_coding	protein_coding	eva-1 homolog B (C. elegans) [Source:HGNC Symbol;Acc:HGNC:25558]	1	36322031	36324154	-1
ENSG00000009724	4.53062	-1.74898	15.8508	6.8539e-05	0.0148653	ENSG00000009724	MASP2	10747	protein_coding	protein_coding	mannan-binding lectin serine peptidase 2 [Source:HGNC Symbol;Acc:HGNC:6902]	1	11026523	11047233	-1
ENSG00000018408	0.865128	4.94299	15.8414	6.88776e-05	0.0148653	ENSG00000018408	WWTR1	25937	protein_coding	protein_coding	WW domain containing transcription regulator 1 [Source:HGNC Symbol;Acc:HGNC:24042]	3	149517235	149736714	-1
ENSG00000091483	-0.696801	4.78323	15.8318	6.92282e-05	0.014888	ENSG00000091483	FH	2271	protein_coding	protein_coding	fumarate hydratase [Source:HGNC Symbol;Acc:HGNC:3700]	1	241497603	241519761	-1
ENSG00000126767	0.872994	6.01494	15.8187	6.97094e-05	0.0149385	ENSG00000126767	ELK1	2002	protein_coding	protein_coding	ELK1, member of ETS oncogene family [Source:HGNC Symbol;Acc:HGNC:3321]	X	47635521	47650604	-1
ENSG00000167676	1.05154	4.13964	15.8009	7.03707e-05	0.0150271	ENSG00000167676	PLIN4	729359	protein_coding	protein_coding	perilipin 4 [Source:HGNC Symbol;Acc:HGNC:29393]	19	4502180	4518465	-1
ENSG00000275465	1.6585	-0.166672	15.7749	7.13441e-05	0.0151815	NA	NA	NA	NA	NA	NA	NA	NA	NA	NA
ENSG00000171873	-1.82122	0.821818	15.7205	7.34236e-05	0.0155694	ENSG00000171873	ADRA1D	146	protein_coding	protein_coding	adrenoceptor alpha 1D [Source:HGNC Symbol;Acc:HGNC:280]	20	4220631	4249074	-1
ENSG00000205634	-1.60374	1.75641	15.7103	7.38213e-05	0.0155992	NA	NA	NA	NA	NA	NA	NA	NA	NA	NA
ENSG00000175489	1.32349	0.352744	15.6968	7.43513e-05	0.0156566	ENSG00000175489	LRRC25	126364	protein_coding	protein_coding	leucine rich repeat containing 25 [Source:HGNC Symbol;Acc:HGNC:29806]	19	18391144	18397617	-1
ENSG00000145569	0.791372	2.89317	15.6733	7.52785e-05	0.0157425	ENSG00000145569	FAM105A	54491	protein_coding	protein_coding	family with sequence similarity 105 member A [Source:HGNC Symbol;Acc:HGNC:25629]	5	14581775	14615007	1
ENSG00000128602	0.871809	3.18947	15.6794	7.50365e-05	0.0157425	ENSG00000128602	SMO	6608	protein_coding	protein_coding	smoothened, frizzled class receptor [Source:HGNC Symbol;Acc:HGNC:11119]	7	129188872	129213545	1
ENSG00000112972	-0.70638	6.15849	15.6601	7.58052e-05	0.0157982	ENSG00000112972	HMGCS1	3157	protein_coding	protein_coding	3-hydroxy-3-methylglutaryl-CoA synthase 1 [Source:HGNC Symbol;Acc:HGNC:5007]	5	43289395	43313512	-1
ENSG00000260391	-0.995314	2.98389	15.6433	7.64824e-05	0.0158848	NA	NA	NA	NA	NA	NA	NA	NA	NA	NA
ENSG00000273136	0.734609	3.99651	15.6337	7.68721e-05	0.0159112	ENSG00000273136	NBPF26	101060684	protein_coding	protein_coding	neuroblastoma breakpoint family member 26 [Source:HGNC Symbol;Acc:HGNC:49571]	1	120805418	120841481	1
ENSG00000137767	0.880502	2.13341	15.6268	7.7153e-05	0.015915	ENSG00000137767	SQRDL	58472	protein_coding	protein_coding	sulfide quinone reductase-like (yeast) [Source:HGNC Symbol;Acc:HGNC:20390]	15	45631148	45691294	1
ENSG00000180198	0.847753	2.67817	15.5843	7.89052e-05	0.0161859	ENSG00000180198	RCC1	1104	protein_coding	protein_coding	regulator of chromosome condensation 1 [Source:HGNC Symbol;Acc:HGNC:1913]	1	28505943	28539300	1
ENSG00000104112	-0.727036	7.0815	15.5821	7.89997e-05	0.0161859	ENSG00000104112	SCG3	29106	protein_coding	protein_coding	secretogranin III [Source:HGNC Symbol;Acc:HGNC:13707]	15	51681353	51721031	1
ENSG00000266777	0.73384	3.56012	15.5751	7.92917e-05	0.016191	NA	NA	NA	NA	NA	NA	NA	NA	NA	NA
ENSG00000204147	-1.03564	2.36918	15.5673	7.96186e-05	0.0162032	ENSG00000204147	ASAH2B	653308	protein_coding	protein_coding	N-acylsphingosine amidohydrolase (non-lysosomal ceramidase) 2B [Source:HGNC Symbol;Acc:HGNC:23456]	10	50739318	50816495	1
ENSG00000129116	0.763411	5.88344	15.5418	8.06998e-05	0.0163683	ENSG00000129116	PALLD	23022	protein_coding	protein_coding	palladin, cytoskeletal associated protein [Source:HGNC Symbol;Acc:HGNC:17068]	4	168497066	168928457	1
ENSG00000204003	-5.07773	-2.43345	15.5122	8.19724e-05	0.016571	ENSG00000204003		NA	protein_coding	nonsense_mediated_decay		9	136738167	136748453	-1
ENSG00000222328	-0.890321	5.75019	15.4258	8.58087e-05	0.0172316	NA	NA	NA	NA	NA	NA	NA	NA	NA	NA
ENSG00000066336	0.966434	2.33334	15.4108	8.64929e-05	0.0173117	ENSG00000066336	SPI1	6688	protein_coding	protein_coding	Spi-1 proto-oncogene [Source:HGNC Symbol;Acc:HGNC:11241]	11	47354860	47378576	-1
ENSG00000014641	-0.988532	7.82538	15.3963	8.71565e-05	0.0173524	ENSG00000014641	MDH1	4190	protein_coding	protein_coding	malate dehydrogenase 1 [Source:HGNC Symbol;Acc:HGNC:6970]	2	63588609	63607197	1
ENSG00000283101	1.66171	-0.296378	15.3939	8.72682e-05	0.0173524	NA	NA	NA	NA	NA	NA	NA	NA	NA	NA
ENSG00000260000	-1.20783	0.178743	15.3866	8.76076e-05	0.0173629	NA	NA	NA	NA	NA	NA	NA	NA	NA	NA
ENSG00000171790	1.0839	1.41055	15.3783	8.79917e-05	0.0173822	ENSG00000171790	SLFNL1	200172	protein_coding	protein_coding	schlafen like 1 [Source:HGNC Symbol;Acc:HGNC:26313]	1	41015597	41023237	-1
ENSG00000167771	-0.903569	3.30591	15.3511	8.92708e-05	0.0175777	ENSG00000167771	RCOR2	283248	protein_coding	protein_coding	REST corepressor 2 [Source:HGNC Symbol;Acc:HGNC:27455]	11	63911221	63916844	-1
ENSG00000073803	-0.565867	6.05592	15.3426	8.96706e-05	0.0175992	ENSG00000073803	MAP3K13	9175	protein_coding	protein_coding	mitogen-activated protein kinase kinase kinase 13 [Source:HGNC Symbol;Acc:HGNC:6852]	3	185282941	185489097	1
ENSG00000260368	1.29376	0.590385	15.3351	9.00298e-05	0.0176127	NA	NA	NA	NA	NA	NA	NA	NA	NA	NA
ENSG00000239732	2.58804	0.422008	15.2937	9.20219e-05	0.0179446	ENSG00000239732	TLR9	54106	protein_coding	protein_coding	toll-like receptor 9 [Source:HGNC Symbol;Acc:HGNC:15633]	3	52221080	52226163	-1
ENSG00000146535	0.651838	6.75512	15.2857	9.24135e-05	0.0179632	ENSG00000146535	GNA12	2768	protein_coding	protein_coding	guanine nucleotide binding protein (G protein) alpha 12 [Source:HGNC Symbol;Acc:HGNC:4380]	7	2728112	2844324	-1
ENSG00000152932	-0.981697	7.17733	15.2336	9.4999e-05	0.0184067	ENSG00000152932	RAB3C	115827	protein_coding	protein_coding	RAB3C, member RAS oncogene family [Source:HGNC Symbol;Acc:HGNC:30269]	5	58582221	58859394	1
ENSG00000196954	1.24649	2.10108	15.2221	9.55794e-05	0.0184602	ENSG00000196954	CASP4	837	protein_coding	protein_coding	caspase 4 [Source:HGNC Symbol;Acc:HGNC:1505]	11	104942866	104969436	-1
ENSG00000134575	-0.687795	4.46066	15.2022	9.65887e-05	0.0185882	ENSG00000134575	ACP2	53	protein_coding	protein_coding	acid phosphatase 2, lysosomal [Source:HGNC Symbol;Acc:HGNC:123]	11	47239302	47248906	-1
ENSG00000060762	-0.740621	4.7092	15.1943	9.69961e-05	0.0185882	ENSG00000060762	MPC1	51660	protein_coding	protein_coding	mitochondrial pyruvate carrier 1 [Source:HGNC Symbol;Acc:HGNC:21606]	6	166364919	166383013	-1
ENSG00000239002	-0.64999	6.83287	15.1911	9.71618e-05	0.0185882	NA	NA	NA	NA	NA	NA	NA	NA	NA	NA
ENSG00000229727	-1.36115	0.389236	15.1634	9.85963e-05	0.0188034	NA	NA	NA	NA	NA	NA	NA	NA	NA	NA
ENSG00000081189	-0.748479	8.81466	15.1361	0.000100032	0.0190174	ENSG00000081189	MEF2C	4208	protein_coding	protein_coding	myocyte enhancer factor 2C [Source:HGNC Symbol;Acc:HGNC:6996]	5	88717117	88904257	-1
ENSG00000095970	1.43766	2.24586	15.1123	0.000101299	0.0191981	ENSG00000095970	TREM2	54209	protein_coding	protein_coding	triggering receptor expressed on myeloid cells 2 [Source:HGNC Symbol;Acc:HGNC:17761]	6	41158506	41163186	-1
ENSG00000073969	-1.08297	6.68234	15.0576	0.000104279	0.0197013	ENSG00000073969	NSF	4905	protein_coding	protein_coding	N-ethylmaleimide sensitive factor [Source:HGNC Symbol;Acc:HGNC:8016]	17	46590669	46757464	1
ENSG00000115648	1.7393	0.458011	15.03	0.000105814	0.0198062	ENSG00000115648	MLPH	79083	protein_coding	protein_coding	melanophilin [Source:HGNC Symbol;Acc:HGNC:29643]	2	237485428	237555318	1
ENSG00000124549	1.58859	0.862214	15.0337	0.000105607	0.0198062	NA	NA	NA	NA	NA	NA	NA	NA	NA	NA
ENSG00000267060	-1.17188	1.19769	15.0301	0.000105809	0.0198062	ENSG00000267060	PTGES3L	100885848	protein_coding	protein_coding	prostaglandin E synthase 3 (cytosolic)-like [Source:HGNC Symbol;Acc:HGNC:43943]	17	42968088	42980433	-1
ENSG00000155760	1.05273	2.69329	15.0108	0.000106896	0.0199406	ENSG00000155760	FZD7	8324	protein_coding	protein_coding	frizzled class receptor 7 [Source:HGNC Symbol;Acc:HGNC:4045]	2	202034587	202038445	1
ENSG00000236714	-2.28279	-0.461947	15.0002	0.000107501	0.0199406	NA	NA	NA	NA	NA	NA	NA	NA	NA	NA
ENSG00000138378	-1.2833	4.578	14.9999	0.000107518	0.0199406	ENSG00000138378	STAT4	6775	protein_coding	protein_coding	signal transducer and activator of transcription 4 [Source:HGNC Symbol;Acc:HGNC:11365]	2	191029576	191151596	-1
ENSG00000163221	2.89017	0.0577087	14.9856	0.000108337	0.0200312	ENSG00000163221	S100A12	6283	protein_coding	protein_coding	S100 calcium binding protein A12 [Source:HGNC Symbol;Acc:HGNC:10489]	1	153373706	153375649	-1
ENSG00000165704	-0.871134	4.77257	14.9748	0.000108954	0.0200458	ENSG00000165704	HPRT1	3251	protein_coding	protein_coding	hypoxanthine phosphoribosyltransferase 1 [Source:HGNC Symbol;Acc:HGNC:5157]	X	134460153	134520513	1
ENSG00000160233	1.39554	0.80098	14.9727	0.000109078	0.0200458	ENSG00000160233	LRRC3	81543	protein_coding	protein_coding	leucine rich repeat containing 3 [Source:HGNC Symbol;Acc:HGNC:14965]	21	44455486	44462196	1
ENSG00000167114	-0.694915	5.27158	14.96	0.000109813	0.02012	ENSG00000167114	SLC27A4	10999	protein_coding	protein_coding	solute carrier family 27 (fatty acid transporter), member 4 [Source:HGNC Symbol;Acc:HGNC:10998]	9	128340646	128361470	1
ENSG00000257017	3.17643	-1.32611	14.9488	0.000110468	0.0201791	ENSG00000257017	HP	3240	protein_coding	protein_coding	haptoglobin [Source:HGNC Symbol;Acc:HGNC:5141]	16	72054592	72061055	1
ENSG00000168874	0.876253	3.6461	14.9221	0.000112044	0.0204055	ENSG00000168874	ATOH8	84913	protein_coding	protein_coding	atonal bHLH transcription factor 8 [Source:HGNC Symbol;Acc:HGNC:24126]	2	85751344	85788066	1
ENSG00000109919	-0.626125	5.25737	14.8984	0.000113459	0.0205397	ENSG00000109919	MTCH2	23788	protein_coding	protein_coding	mitochondrial carrier 2 [Source:HGNC Symbol;Acc:HGNC:17587]	11	47617315	47642623	-1
ENSG00000215869	-1.28741	-2.3699	14.9005	0.000113332	0.0205397	NA	NA	NA	NA	NA	NA	NA	NA	NA	NA
ENSG00000132639	-1.11523	10.3881	14.8582	0.000115903	0.0209198	ENSG00000132639	SNAP25	6616	protein_coding	protein_coding	synaptosome associated protein 25kDa [Source:HGNC Symbol;Acc:HGNC:11132]	20	10218830	10307418	1
ENSG00000176928	-0.836955	4.2494	14.8212	0.000118202	0.0212714	ENSG00000176928	GCNT4	51301	protein_coding	protein_coding	glucosaminyl (N-acetyl) transferase 4, core 2 [Source:HGNC Symbol;Acc:HGNC:17973]	5	75025346	75030899	-1
ENSG00000103742	0.796544	4.36309	14.7961	0.000119785	0.0214926	ENSG00000103742	IGDCC4	57722	protein_coding	protein_coding	immunoglobulin superfamily, DCC subclass, member 4 [Source:HGNC Symbol;Acc:HGNC:13770]	15	65381464	65423072	-1
ENSG00000157087	-0.833398	9.82669	14.7847	0.000120509	0.0215587	ENSG00000157087	ATP2B2	491	protein_coding	protein_coding	ATPase, Ca++ transporting, plasma membrane 2 [Source:HGNC Symbol;Acc:HGNC:815]	3	10324023	10708031	-1
ENSG00000144199	-0.725312	3.71222	14.7672	0.000121632	0.0216956	ENSG00000144199	FAHD2B	151313	protein_coding	protein_coding	fumarylacetoacetate hydrolase domain containing 2B [Source:HGNC Symbol;Acc:HGNC:25318]	2	97083583	97094882	-1
ENSG00000100985	1.80706	1.13326	14.7205	0.000124682	0.0221026	ENSG00000100985	MMP9	4318	protein_coding	protein_coding	matrix metallopeptidase 9 [Source:HGNC Symbol;Acc:HGNC:7176]	20	46008908	46016561	1
ENSG00000184203	-0.616376	4.96683	14.7104	0.00012535	0.0221026	ENSG00000184203	PPP1R2	5504	protein_coding	protein_coding	protein phosphatase 1 regulatory inhibitor subunit 2 [Source:HGNC Symbol;Acc:HGNC:9288]	3	195514425	195543386	-1
ENSG00000196154	2.18319	1.14162	14.7194	0.000124755	0.0221026	ENSG00000196154	S100A4	6275	protein_coding	protein_coding	S100 calcium binding protein A4 [Source:HGNC Symbol;Acc:HGNC:10494]	1	153543613	153550136	-1
ENSG00000136738	-0.588323	5.03531	14.7101	0.000125372	0.0221026	ENSG00000136738	STAM	8027	protein_coding	protein_coding	signal transducing adaptor molecule [Source:HGNC Symbol;Acc:HGNC:11357]	10	17644125	17715914	1
ENSG00000064666	1.19574	2.09056	14.7023	0.000125892	0.02213	ENSG00000064666	CNN2	1265	protein_coding	protein_coding	calponin 2 [Source:HGNC Symbol;Acc:HGNC:2156]	19	1026581	1039068	1
ENSG00000198825	-0.852951	7.40798	14.6711	0.000127992	0.0224341	ENSG00000198825	INPP5F	22876	protein_coding	protein_coding	inositol polyphosphate-5-phosphatase F [Source:HGNC Symbol;Acc:HGNC:17054]	10	119726097	119829278	1
ENSG00000185559	-3.17207	-2.05378	14.6537	0.000129178	0.0225767	ENSG00000185559	DLK1	8788	protein_coding	protein_coding	delta-like 1 homolog (Drosophila) [Source:HGNC Symbol;Acc:HGNC:2907]	14	100725705	100738224	1
ENSG00000279196	0.846674	2.76613	14.6369	0.000130338	0.0225947	NA	NA	NA	NA	NA	NA	NA	NA	NA	NA
ENSG00000125814	-0.951392	8.32256	14.6429	0.000129926	0.0225947	ENSG00000125814	NAPB	63908	protein_coding	protein_coding	NSF attachment protein beta [Source:HGNC Symbol;Acc:HGNC:15751]	20	23374519	23421519	-1
ENSG00000182902	0.658773	6.15534	14.636	0.000130399	0.0225947	ENSG00000182902	SLC25A18	83733	protein_coding	protein_coding	solute carrier family 25 (glutamate carrier), member 18 [Source:HGNC Symbol;Acc:HGNC:10988]	22	17563439	17590994	1
ENSG00000152580	1.15709	1.32795	14.5985	0.000133017	0.022661	ENSG00000152580	IGSF10	285313	protein_coding	protein_coding	immunoglobulin superfamily member 10 [Source:HGNC Symbol;Acc:HGNC:26384]	3	151425384	151458709	-1
ENSG00000148841	0.881157	3.43115	14.5974	0.000133097	0.022661	ENSG00000148841	ITPRIP	85450	protein_coding	protein_coding	inositol 1,4,5-trisphosphate receptor interacting protein [Source:HGNC Symbol;Acc:HGNC:29370]	10	104309698	104338404	-1
ENSG00000122180	-3.70599	-2.20313	14.5945	0.000133305	0.022661	ENSG00000122180	MYOG	4656	protein_coding	protein_coding	myogenin (myogenic factor 4) [Source:HGNC Symbol;Acc:HGNC:7612]	1	203083132	203086036	-1
ENSG00000152954	-0.910387	6.02965	14.5932	0.000133397	0.022661	ENSG00000152954	NRSN1	140767	protein_coding	protein_coding	neurensin 1 [Source:HGNC Symbol;Acc:HGNC:17881]	6	24126122	24154900	1
ENSG00000175287	0.908821	3.46223	14.6141	0.000131922	0.022661	ENSG00000175287	PHYHD1	254295	protein_coding	protein_coding	phytanoyl-CoA dioxygenase domain containing 1 [Source:HGNC Symbol;Acc:HGNC:23396]	9	128920895	128942041	1
ENSG00000155629	0.87251	2.88813	14.5985	0.000133021	0.022661	ENSG00000155629	PIK3AP1	118788	protein_coding	protein_coding	phosphoinositide-3-kinase adaptor protein 1 [Source:HGNC Symbol;Acc:HGNC:30034]	10	96593312	96720514	-1
ENSG00000061455	1.35594	1.24729	14.6122	0.00013206	0.022661	ENSG00000061455	PRDM6	93166	protein_coding	protein_coding	PR domain containing 6 [Source:HGNC Symbol;Acc:HGNC:9350]	5	123089121	123194266	1
ENSG00000186326	1.03349	1.0197	14.5844	0.000134019	0.0227031	ENSG00000186326	RGS9BP	388531	protein_coding	protein_coding	regulator of G-protein signaling 9 binding protein [Source:HGNC Symbol;Acc:HGNC:30304]	19	32675407	32678300	1
ENSG00000157240	0.795696	3.23889	14.5686	0.000135146	0.0227767	ENSG00000157240	FZD1	8321	protein_coding	protein_coding	frizzled class receptor 1 [Source:HGNC Symbol;Acc:HGNC:4038]	7	91264364	91271326	1
ENSG00000178573	0.620858	5.34139	14.5678	0.000135204	0.0227767	ENSG00000178573	MAF	4094	protein_coding	protein_coding	v-maf avian musculoaponeurotic fibrosarcoma oncogene homolog [Source:HGNC Symbol;Acc:HGNC:6776]	16	79585843	79600714	-1
ENSG00000043355	0.859886	3.99098	14.5418	0.000137086	0.0230297	ENSG00000043355	ZIC2	7546	protein_coding	protein_coding	Zic family member 2 [Source:HGNC Symbol;Acc:HGNC:12873]	13	99981772	99986773	1
ENSG00000235770	2.67065	-1.41807	14.5168	0.000138912	0.023272	NA	NA	NA	NA	NA	NA	NA	NA	NA	NA
ENSG00000118276	-0.763574	5.86587	14.4646	0.000142817	0.0238603	ENSG00000118276	B4GALT6	9331	protein_coding	protein_coding	UDP-Gal:betaGlcNAc beta 1,4- galactosyltransferase, polypeptide 6 [Source:HGNC Symbol;Acc:HGNC:929]	18	31622247	31685836	-1
ENSG00000172037	0.678874	5.91463	14.4568	0.000143412	0.0238939	ENSG00000172037	LAMB2	3913	protein_coding	protein_coding	laminin subunit beta 2 [Source:HGNC Symbol;Acc:HGNC:6487]	3	49121114	49133118	-1
ENSG00000124942	0.888688	9.96678	14.4321	0.000145303	0.0241426	ENSG00000124942	AHNAK	79026	protein_coding	protein_coding	AHNAK nucleoprotein [Source:HGNC Symbol;Acc:HGNC:347]	11	62433542	62556235	-1
ENSG00000121966	1.13099	2.73766	14.4174	0.000146446	0.0242661	ENSG00000121966	CXCR4	7852	protein_coding	protein_coding	chemokine (C-X-C motif) receptor 4 [Source:HGNC Symbol;Acc:HGNC:2561]	2	136114349	136118165	-1
ENSG00000233822	-1.0645	2.16278	14.3886	0.000148697	0.0245223	ENSG00000233822	HIST1H2BN	8341	protein_coding	protein_coding	histone cluster 1, H2bn [Source:HGNC Symbol;Acc:HGNC:4749]	6	27837760	27865798	1
ENSG00000152214	-1.13891	2.00679	14.3873	0.000148801	0.0245223	ENSG00000152214	RIT2	6014	protein_coding	protein_coding	Ras-like without CAAX 2 [Source:HGNC Symbol;Acc:HGNC:10017]	18	42743227	43115691	-1
ENSG00000143858	-1.74723	7.55977	14.3655	0.000150533	0.0247404	ENSG00000143858	SYT2	127833	protein_coding	protein_coding	synaptotagmin 2 [Source:HGNC Symbol;Acc:HGNC:11510]	1	202590596	202710417	-1
ENSG00000186517	0.81698	2.26755	14.3399	0.000152593	0.0250112	ENSG00000186517	ARHGAP30	257106	protein_coding	protein_coding	Rho GTPase activating protein 30 [Source:HGNC Symbol;Acc:HGNC:27414]	1	161046946	161069970	-1
ENSG00000120889	0.760718	3.23656	14.3265	0.00015369	0.0251231	ENSG00000120889	TNFRSF10B	8795	protein_coding	protein_coding	tumor necrosis factor receptor superfamily member 10b [Source:HGNC Symbol;Acc:HGNC:11905]	8	23020133	23069179	-1
ENSG00000235568	1.07394	1.40779	14.3187	0.000154323	0.0251588	ENSG00000235568	NFAM1	150372	protein_coding	protein_coding	NFAT activating protein with ITAM motif 1 [Source:HGNC Symbol;Acc:HGNC:29872]	22	42380410	42432395	-1
ENSG00000114948	-0.840271	7.12474	14.3131	0.000154783	0.0251662	ENSG00000114948	ADAM23	8745	protein_coding	protein_coding	ADAM metallopeptidase domain 23 [Source:HGNC Symbol;Acc:HGNC:202]	2	206443539	206621130	1
ENSG00000123999	-1.42448	0.320043	14.2999	0.00015587	0.0252652	ENSG00000123999	INHA	3623	protein_coding	protein_coding	inhibin alpha [Source:HGNC Symbol;Acc:HGNC:6065]	2	219569162	219575713	1
ENSG00000143603	0.804464	6.45658	14.2906	0.000156642	0.0252652	ENSG00000143603	KCNN3	3782	protein_coding	protein_coding	potassium channel, calcium activated intermediate/small conductance subfamily N alpha, member 3 [Source:HGNC Symbol;Acc:HGNC:6292]	1	154697455	154870280	-1
ENSG00000122512	-0.547941	4.75245	14.2916	0.000156564	0.0252652	ENSG00000122512	PMS2	5395	protein_coding	protein_coding	PMS1 homolog 2, mismatch repair system component [Source:HGNC Symbol;Acc:HGNC:9122]	7	5973239	6009125	-1
ENSG00000128683	-1.05513	6.42158	14.2728	0.000158132	0.0254379	ENSG00000128683	GAD1	2571	protein_coding	protein_coding	glutamate decarboxylase 1 [Source:HGNC Symbol;Acc:HGNC:4092]	2	170813213	170861151	1
ENSG00000276550	1.1074	6.99527	14.2542	0.000159701	0.0256223	NA	NA	NA	NA	NA	NA	NA	NA	NA	NA
ENSG00000229423	-4.93327	-2.6079	14.2475	0.00016027	0.0256457	NA	NA	NA	NA	NA	NA	NA	NA	NA	NA
ENSG00000112146	-0.541588	6.0244	14.236	0.000161258	0.0257138	ENSG00000112146	FBXO9	26268	protein_coding	protein_coding	F-box protein 9 [Source:HGNC Symbol;Acc:HGNC:13588]	6	53051991	53100873	1
ENSG00000114686	-0.596888	4.47309	14.2326	0.000161543	0.0257138	ENSG00000114686	MRPL3	11222	protein_coding	protein_coding	mitochondrial ribosomal protein L3 [Source:HGNC Symbol;Acc:HGNC:10379]	3	131462212	131502983	-1
ENSG00000099875	0.698652	6.10577	14.175	0.00016657	0.0264445	ENSG00000099875	MKNK2	2872	protein_coding	nonsense_mediated_decay	MAP kinase interacting serine/threonine kinase 2 [Source:HGNC Symbol;Acc:HGNC:7111]	19	2037465	2051244	-1
ENSG00000260196	-0.83228	3.04069	14.1556	0.000168296	0.0266487	NA	NA	NA	NA	NA	NA	NA	NA	NA	NA
ENSG00000254701	2.01436	-0.689827	14.1243	0.000171114	0.0269701	NA	NA	NA	NA	NA	NA	NA	NA	NA	NA
ENSG00000132256	0.889238	2.45046	14.1232	0.000171215	0.0269701	ENSG00000132256	TRIM5	85363	protein_coding	protein_coding	tripartite motif containing 5 [Source:HGNC Symbol;Acc:HGNC:16276]	11	5663557	5938619	-1
ENSG00000168032	-0.950562	4.10736	14.1044	0.000172936	0.027022	ENSG00000168032	ENTPD3	956	protein_coding	protein_coding	ectonucleoside triphosphate diphosphohydrolase 3 [Source:HGNC Symbol;Acc:HGNC:3365]	3	40387156	40428619	1
ENSG00000234062	1.37404	0.606962	14.1053	0.000172852	0.027022	NA	NA	NA	NA	NA	NA	NA	NA	NA	NA
ENSG00000281831	4.86567	-2.2544	14.099	0.000173433	0.027022	NA	NA	NA	NA	NA	NA	NA	NA	NA	NA
ENSG00000133318	-0.786541	9.26746	14.0954	0.000173772	0.027022	ENSG00000133318	RTN3	10313	protein_coding	protein_coding	reticulon 3 [Source:HGNC Symbol;Acc:HGNC:10469]	11	63681446	63759891	1
ENSG00000111907	0.74563	5.44915	14.0974	0.000173582	0.027022	ENSG00000111907	TPD52L1	7164	protein_coding	protein_coding	tumor protein D52-like 1 [Source:HGNC Symbol;Acc:HGNC:12006]	6	125119049	125264407	1
ENSG00000072042	-0.498779	5.66278	14.0831	0.000174908	0.027129	ENSG00000072042	RDH11	51109	protein_coding	protein_coding	retinol dehydrogenase 11 (all-trans/9-cis/11-cis) [Source:HGNC Symbol;Acc:HGNC:17964]	14	67676801	67695814	-1
ENSG00000187664	-1.06173	6.76518	14.0509	0.000177929	0.0275015	ENSG00000187664	HAPLN4	404037	protein_coding	protein_coding	hyaluronan and proteoglycan link protein 4 [Source:HGNC Symbol;Acc:HGNC:31357]	19	19255641	19262796	-1
ENSG00000086506	-1.85693	-1.25233	14.0476	0.000178242	0.0275015	ENSG00000086506	HBQ1	3049	protein_coding	protein_coding	hemoglobin subunit theta 1 [Source:HGNC Symbol;Acc:HGNC:4833]	16	180453	181181	1
ENSG00000164924	-0.661009	8.7029	14.0431	0.000178669	0.0275015	ENSG00000164924	YWHAZ	7534	protein_coding	protein_coding	tyrosine 3-monooxygenase/tryptophan 5-monooxygenase activation protein, zeta [Source:HGNC Symbol;Acc:HGNC:12855]	8	100916525	100953388	-1
ENSG00000167552	-1.04034	8.37791	14.0347	0.000179472	0.027555	ENSG00000167552	TUBA1A	7846	protein_coding	protein_coding	tubulin alpha 1a [Source:HGNC Symbol;Acc:HGNC:20766]	12	49184796	49189324	-1
ENSG00000124191	-0.832434	3.70957	14.0204	0.000180838	0.0276948	ENSG00000124191	TOX2	84969	protein_coding	protein_coding	TOX high mobility group box family member 2 [Source:HGNC Symbol;Acc:HGNC:16095]	20	43914864	44069616	1
ENSG00000129474	1.27639	1.21292	13.9833	0.000184441	0.0279276	ENSG00000129474	AJUBA	84962	protein_coding	protein_coding	ajuba LIM protein [Source:HGNC Symbol;Acc:HGNC:20250]	14	22971174	22982642	-1
ENSG00000258227	1.54853	0.529077	13.9652	0.000186225	0.0279276	ENSG00000258227	CLEC5A	23601	protein_coding	protein_coding	C-type lectin domain family 5 member A [Source:HGNC Symbol;Acc:HGNC:2054]	7	141927357	141947007	-1
ENSG00000109832	-0.642415	4.67477	13.9592	0.000186822	0.0279276	ENSG00000109832	DDX25	29118	protein_coding	protein_coding	DEAD (Asp-Glu-Ala-Asp) box helicase 25 [Source:HGNC Symbol;Acc:HGNC:18698]	11	125903376	125928829	1
ENSG00000185022	1.40359	3.07496	13.9846	0.000184316	0.0279276	ENSG00000185022	MAFF	23764	protein_coding	protein_coding	v-maf avian musculoaponeurotic fibrosarcoma oncogene homolog F [Source:HGNC Symbol;Acc:HGNC:6780]	22	38200767	38216511	1
ENSG00000270231	0.70553	3.9804	13.957	0.000187035	0.0279276	NA	NA	NA	NA	NA	NA	NA	NA	NA	NA
ENSG00000182310	0.856088	3.44691	13.9531	0.000187425	0.0279276	NA	NA	NA	NA	NA	NA	NA	NA	NA	NA
ENSG00000188613	0.944376	1.82694	13.9693	0.000185816	0.0279276	ENSG00000188613	NANOS1	340719	protein_coding	protein_coding	nanos homolog 1 (Drosophila) [Source:HGNC Symbol;Acc:HGNC:23044]	10	119029716	119033732	1
ENSG00000145247	-0.842347	2.7671	13.9589	0.00018685	0.0279276	ENSG00000145247	OCIAD2	132299	protein_coding	protein_coding	OCIA domain containing 2 [Source:HGNC Symbol;Acc:HGNC:28685]	4	48885019	48906937	-1
ENSG00000143867	2.89453	0.659776	13.9893	0.000183853	0.0279276	ENSG00000143867	OSR1	130497	protein_coding	protein_coding	odd-skipped related transciption factor 1 [Source:HGNC Symbol;Acc:HGNC:8111]	2	19351485	19358653	-1
ENSG00000104435	-1.08171	7.67494	13.9713	0.000185624	0.0279276	ENSG00000104435	STMN2	11075	protein_coding	protein_coding	stathmin 2 [Source:HGNC Symbol;Acc:HGNC:10577]	8	79610814	79666175	1
ENSG00000164332	-0.714096	4.29666	13.9629	0.000186449	0.0279276	ENSG00000164332	UBLCP1	134510	protein_coding	protein_coding	ubiquitin like domain containing CTD phosphatase 1 [Source:HGNC Symbol;Acc:HGNC:28110]	5	159263081	159286040	1
ENSG00000100983	-0.720514	3.76252	13.9306	0.000189684	0.0281261	ENSG00000100983	GSS	2937	protein_coding	protein_coding	glutathione synthetase [Source:HGNC Symbol;Acc:HGNC:4624]	20	34928430	34955817	-1
ENSG00000272977	0.698529	3.26085	13.9328	0.000189461	0.0281261	NA	NA	NA	NA	NA	NA	NA	NA	NA	NA
ENSG00000185774	-0.895102	4.52554	13.8974	0.000193069	0.0285582	ENSG00000185774	KCNIP4	80333	protein_coding	protein_coding	Kv channel interacting protein 4 [Source:HGNC Symbol;Acc:HGNC:30083]	4	20728616	21948799	-1
ENSG00000143772	0.776882	8.46364	13.8715	0.000195742	0.0288831	ENSG00000143772	ITPKB	3707	protein_coding	protein_coding	inositol-trisphosphate 3-kinase B [Source:HGNC Symbol;Acc:HGNC:6179]	1	226631690	226739323	-1
ENSG00000245848	0.911381	3.14085	13.8627	0.00019666	0.0288852	ENSG00000245848	CEBPA	1050	protein_coding	protein_coding	CCAAT/enhancer binding protein (C/EBP), alpha [Source:HGNC Symbol;Acc:HGNC:1833]	19	33299934	33302564	-1
ENSG00000165621	-1.746	1.12926	13.8623	0.000196709	0.0288852	ENSG00000165621	OXGR1	27199	protein_coding	protein_coding	oxoglutarate (alpha-ketoglutarate) receptor 1 [Source:HGNC Symbol;Acc:HGNC:4531]	13	96985719	96994730	-1
ENSG00000173376	1.42454	1.41446	13.8509	0.000197898	0.0289897	ENSG00000173376	NDNF	79625	protein_coding	protein_coding	neuron-derived neurotrophic factor [Source:HGNC Symbol;Acc:HGNC:26256]	4	121035613	121073021	-1
ENSG00000079101	-2.58065	1.42112	13.8377	0.000199293	0.0291236	ENSG00000079101	CLUL1	27098	protein_coding	protein_coding	clusterin like 1 [Source:HGNC Symbol;Acc:HGNC:2096]	18	596988	650334	1
ENSG00000127084	1.04872	1.56216	13.829	0.000200219	0.0291887	ENSG00000127084	FGD3	89846	protein_coding	protein_coding	FYVE, RhoGEF and PH domain containing 3 [Source:HGNC Symbol;Acc:HGNC:16027]	9	92947451	93036236	1
ENSG00000105227	0.927825	2.99086	13.8217	0.000200998	0.0292319	ENSG00000105227	PRX	57716	protein_coding	protein_coding	periaxin [Source:HGNC Symbol;Acc:HGNC:13797]	19	40393768	40413366	-1
ENSG00000181789	-0.730363	6.3977	13.8097	0.000202286	0.0293489	ENSG00000181789	COPG1	22820	protein_coding	protein_coding	coatomer protein complex subunit gamma 1 [Source:HGNC Symbol;Acc:HGNC:2236]	3	129249606	129277773	1
ENSG00000174948	-1.206	-0.100957	13.792	0.000204207	0.0294505	ENSG00000174948	GPR149	344758	protein_coding	protein_coding	G protein-coupled receptor 149 [Source:HGNC Symbol;Acc:HGNC:23627]	3	154337672	154429715	-1
ENSG00000178104	0.562069	8.62207	13.7898	0.000204443	0.0294505	ENSG00000178104	PDE4DIP	9659	protein_coding	protein_coding	phosphodiesterase 4D interacting protein [Source:HGNC Symbol;Acc:HGNC:15580]	1	148808181	149048286	1
ENSG00000142611	0.723172	4.92052	13.7974	0.000203613	0.0294505	ENSG00000142611	PRDM16	63976	protein_coding	protein_coding	PR domain containing 16 [Source:HGNC Symbol;Acc:HGNC:14000]	1	3069168	3438621	1
ENSG00000113327	-0.887361	7.36369	13.7849	0.000204977	0.0294526	ENSG00000113327	GABRG2	2566	protein_coding	protein_coding	gamma-aminobutyric acid (GABA) A receptor, gamma 2 [Source:HGNC Symbol;Acc:HGNC:4087]	5	162067540	162155536	1
ENSG00000145685	0.659932	4.74897	13.7808	0.000205429	0.0294526	ENSG00000145685	LHFPL2	10184	protein_coding	protein_coding	lipoma HMGIC fusion partner-like 2 [Source:HGNC Symbol;Acc:HGNC:6588]	5	78485215	78770021	-1
ENSG00000204516	2.54035	-0.944398	13.7677	0.00020686	0.0295878	ENSG00000204516	MICB	4277	protein_coding	protein_coding	MHC class I polypeptide-related sequence B [Source:HGNC Symbol;Acc:HGNC:7091]	6	31494881	31511124	1
ENSG00000129636	-0.695538	6.01823	13.7502	0.000208795	0.0297244	ENSG00000129636	ITFG1	81533	protein_coding	protein_coding	integrin alpha FG-GAP repeat containing 1 [Source:HGNC Symbol;Acc:HGNC:30697]	16	47154387	47464149	-1
ENSG00000225891	2.94709	-2.40778	13.7543	0.000208347	0.0297244	NA	NA	NA	NA	NA	NA	NA	NA	NA	NA
ENSG00000064763	-0.708142	4.62479	13.7447	0.000209406	0.0297415	ENSG00000064763	FAR2	55711	protein_coding	protein_coding	fatty acyl-CoA reductase 2 [Source:HGNC Symbol;Acc:HGNC:25531]	12	29149103	29340980	1
ENSG00000260269	2.12467	-1.54237	13.7204	0.000212135	0.0300359	NA	NA	NA	NA	NA	NA	NA	NA	NA	NA
ENSG00000011422	0.823752	2.18742	13.7175	0.000212469	0.0300359	ENSG00000011422	PLAUR	5329	protein_coding	protein_coding	plasminogen activator, urokinase receptor [Source:HGNC Symbol;Acc:HGNC:9053]	19	43646095	43670547	-1
ENSG00000279821	1.88762	0.391967	13.7052	0.000213857	0.0301618	NA	NA	NA	NA	NA	NA	NA	NA	NA	NA
ENSG00000181061	-0.68104	6.14362	13.6922	0.000215342	0.0303008	ENSG00000181061	HIGD1A	25994	protein_coding	protein_coding	HIG1 hypoxia inducible domain family member 1A [Source:HGNC Symbol;Acc:HGNC:29527]	3	42784298	42804531	-1
ENSG00000163736	2.46268	-0.575635	13.6688	0.000218048	0.0306105	ENSG00000163736	PPBP	5473	protein_coding	protein_coding	pro-platelet basic protein [Source:HGNC Symbol;Acc:HGNC:9240]	4	73987038	73988197	-1
ENSG00000177575	1.6071	4.45388	13.6286	0.000222766	0.0310358	ENSG00000177575	CD163	9332	protein_coding	protein_coding	CD163 molecule [Source:HGNC Symbol;Acc:HGNC:1631]	12	7470813	7503893	-1
ENSG00000168918	0.761864	3.81565	13.6296	0.000222647	0.0310358	ENSG00000168918	INPP5D	3635	protein_coding	protein_coding	inositol polyphosphate-5-phosphatase D [Source:HGNC Symbol;Acc:HGNC:6079]	2	233059967	233207903	1
ENSG00000260190	4.11545	-2.03772	13.6341	0.000222116	0.0310358	NA	NA	NA	NA	NA	NA	NA	NA	NA	NA
ENSG00000239672	-0.917968	4.15933	13.6256	0.000223124	0.0310358	ENSG00000239672	NME1	4830	protein_coding	protein_coding	NME/NM23 nucleoside diphosphate kinase 1 [Source:HGNC Symbol;Acc:HGNC:7849]	17	51153536	51162428	1
ENSG00000153404	2.07885	-0.69704	13.6106	0.000224913	0.031213	ENSG00000153404	PLEKHG4B	153478	protein_coding	protein_coding	pleckstrin homology and RhoGEF domain containing G4B [Source:HGNC Symbol;Acc:HGNC:29399]	5	140258	189970	1
ENSG00000177283	0.836509	3.4525	13.6049	0.000225593	0.0312359	ENSG00000177283	FZD8	8325	protein_coding	protein_coding	frizzled class receptor 8 [Source:HGNC Symbol;Acc:HGNC:4046]	10	35638249	35642278	-1
ENSG00000131966	-0.645557	4.70571	13.5794	0.000228686	0.0314131	ENSG00000131966	ACTR10	55860	protein_coding	nonsense_mediated_decay	actin-related protein 10 homolog (S. cerevisiae) [Source:HGNC Symbol;Acc:HGNC:17372]	14	58200080	58235636	1
ENSG00000173110	2.26107	3.83894	13.5811	0.000228472	0.0314131	ENSG00000173110	HSPA6	3310	protein_coding	protein_coding	heat shock protein family A (Hsp70) member 6 [Source:HGNC Symbol;Acc:HGNC:5239]	1	161524540	161526910	1
ENSG00000102468	-0.85434	6.01252	13.5733	0.000229432	0.0314131	ENSG00000102468	HTR2A	3356	protein_coding	protein_coding	5-hydroxytryptamine (serotonin) receptor 2A, G protein-coupled [Source:HGNC Symbol;Acc:HGNC:5293]	13	46831550	46897076	-1
ENSG00000256955	2.47581	-1.35914	13.5688	0.000229981	0.0314131	NA	NA	NA	NA	NA	NA	NA	NA	NA	NA
ENSG00000136045	-0.568716	4.73702	13.5748	0.00022924	0.0314131	ENSG00000136045	PWP1	11137	protein_coding	protein_coding	PWP1 homolog, endonuclein [Source:HGNC Symbol;Acc:HGNC:17015]	12	107685732	107713167	1
ENSG00000184307	-0.783022	4.94855	13.5718	0.000229609	0.0314131	ENSG00000184307	ZDHHC23	254887	protein_coding	protein_coding	zinc finger, DHHC-type containing 23 [Source:HGNC Symbol;Acc:HGNC:28654]	3	113947901	113965401	1
ENSG00000138039	2.48094	-0.920695	13.5605	0.000230993	0.0314805	ENSG00000138039	LHCGR	3973	protein_coding	protein_coding	luteinizing hormone/choriogonadotropin receptor [Source:HGNC Symbol;Acc:HGNC:6585]	2	48686775	48755730	-1
ENSG00000157833	0.863652	5.39587	13.5436	0.000233079	0.031631	ENSG00000157833	GAREM2	150946	protein_coding	protein_coding	GRB2 associated regulator of MAPK1 subtype 2 [Source:HGNC Symbol;Acc:HGNC:27172]	2	26173091	26189663	1
ENSG00000197550	-5.29925	-2.32257	13.539	0.000233662	0.031631	NA	NA	NA	NA	NA	NA	NA	NA	NA	NA
ENSG00000279176	1.16337	0.77876	13.5395	0.000233599	0.031631	NA	NA	NA	NA	NA	NA	NA	NA	NA	NA
ENSG00000106689	0.703031	5.27961	13.5345	0.000234222	0.0316361	ENSG00000106689	LHX2	9355	protein_coding	protein_coding	LIM homeobox 2 [Source:HGNC Symbol;Acc:HGNC:6594]	9	124001670	124033301	1
ENSG00000188981	0.84942	2.48925	13.4996	0.000238609	0.0321571	ENSG00000188981	MSANTD1	345222	protein_coding	protein_coding	Myb/SANT-like DNA-binding domain containing 1 [Source:HGNC Symbol;Acc:HGNC:33741]	4	3244369	3271738	1
ENSG00000156381	0.60429	5.81617	13.4944	0.000239277	0.0321756	ENSG00000156381	ANKRD9	122416	protein_coding	protein_coding	ankyrin repeat domain 9 [Source:HGNC Symbol;Acc:HGNC:20096]	14	102501760	102509799	-1
ENSG00000126247	-0.643617	6.46113	13.4883	0.000240057	0.0322091	ENSG00000126247	CAPNS1	826	protein_coding	protein_coding	calpain, small subunit 1 [Source:HGNC Symbol;Acc:HGNC:1481]	19	36139575	36150353	1
ENSG00000176490	-0.838661	7.05037	13.4666	0.000242849	0.0324609	ENSG00000176490	DIRAS1	148252	protein_coding	protein_coding	DIRAS family, GTP-binding RAS-like 1 [Source:HGNC Symbol;Acc:HGNC:19127]	19	2714567	2721418	-1
ENSG00000267629	-1.43442	3.00712	13.4654	0.000243004	0.0324609	NA	NA	NA	NA	NA	NA	NA	NA	NA	NA
ENSG00000223572	-0.805252	3.72033	13.4204	0.000248899	0.0331753	ENSG00000223572	CKMT1A	548596	protein_coding	protein_coding	creatine kinase, mitochondrial 1A [Source:HGNC Symbol;Acc:HGNC:31736]	15	43692886	43699222	1
ENSG00000260231	-1.01278	1.49077	13.3404	0.000259746	0.0345451	NA	NA	NA	NA	NA	NA	NA	NA	NA	NA
ENSG00000177119	0.622292	5.12672	13.3263	0.00026171	0.0346543	ENSG00000177119	ANO6	196527	protein_coding	protein_coding	anoctamin 6 [Source:HGNC Symbol;Acc:HGNC:25240]	12	45215987	45440404	1
ENSG00000172500	-0.612499	4.8829	13.3273	0.000261564	0.0346543	ENSG00000172500	FIBP	9158	protein_coding	protein_coding	fibroblast growth factor (acidic) intracellular binding protein [Source:HGNC Symbol;Acc:HGNC:3705]	11	65883741	65888539	-1
ENSG00000135378	1.5208	-0.23361	13.3188	0.000262756	0.0347169	ENSG00000135378	PRRG4	79056	protein_coding	protein_coding	proline rich Gla (G-carboxyglutamic acid) 4 (transmembrane) [Source:HGNC Symbol;Acc:HGNC:30799]	11	32829943	32858123	1
ENSG00000179023	3.74619	-1.37221	13.2946	0.000266176	0.0349317	ENSG00000179023	KLHDC7A	127707	protein_coding	protein_coding	kelch domain containing 7A [Source:HGNC Symbol;Acc:HGNC:26791]	1	18480982	18486126	1
ENSG00000262903	1.11161	0.56525	13.291	0.000266685	0.0349317	NA	NA	NA	NA	NA	NA	NA	NA	NA	NA
ENSG00000110719	0.762517	2.89355	13.2997	0.000265445	0.0349317	ENSG00000110719	TCIRG1	10312	protein_coding	protein_coding	T-cell, immune regulator 1, ATPase, H+ transporting, lysosomal V0 subunit A3 [Source:HGNC Symbol;Acc:HGNC:11647]	11	68039016	68050895	1
ENSG00000156298	-0.856036	8.40878	13.299	0.000265542	0.0349317	ENSG00000156298	TSPAN7	7102	protein_coding	protein_coding	tetraspanin 7 [Source:HGNC Symbol;Acc:HGNC:11854]	X	38561370	38688920	1
ENSG00000109738	-0.771891	5.97102	13.2738	0.000269137	0.0351769	ENSG00000109738	GLRB	2743	protein_coding	protein_coding	glycine receptor beta [Source:HGNC Symbol;Acc:HGNC:4329]	4	157076057	157172090	1
ENSG00000163694	1.11379	1.723	13.2529	0.000272165	0.0354961	ENSG00000163694	RBM47	54502	protein_coding	protein_coding	RNA binding motif protein 47 [Source:HGNC Symbol;Acc:HGNC:30358]	4	40423267	40630875	-1
ENSG00000184515	-1.16502	3.53467	13.2223	0.000276641	0.0359747	ENSG00000184515	BEX5	340542	protein_coding	protein_coding	brain expressed X-linked 5 [Source:HGNC Symbol;Acc:HGNC:27990]	X	102153708	102156057	-1
ENSG00000169116	-0.726759	7.2199	13.2197	0.000277021	0.0359747	ENSG00000169116	PARM1	25849	protein_coding	protein_coding	prostate androgen-regulated mucin-like protein 1 [Source:HGNC Symbol;Acc:HGNC:24536]	4	74933095	75050115	1
ENSG00000162694	-0.659074	5.30846	13.1952	0.000280672	0.0363711	ENSG00000162694	EXTL2	2135	protein_coding	protein_coding	exostosin-like glycosyltransferase 2 [Source:HGNC Symbol;Acc:HGNC:3516]	1	100872372	100895998	-1
ENSG00000188211	-0.675585	6.15956	13.1864	0.000281983	0.0363854	ENSG00000188211	NCR3LG1	374383	protein_coding	protein_coding	natural killer cell cytotoxicity receptor 3 ligand 1 [Source:HGNC Symbol;Acc:HGNC:42400]	11	17351726	17377341	1
ENSG00000104689	1.13375	1.11446	13.1897	0.000281493	0.0363854	ENSG00000104689	TNFRSF10A	8797	protein_coding	protein_coding	tumor necrosis factor receptor superfamily member 10a [Source:HGNC Symbol;Acc:HGNC:11904]	8	23190452	23225126	-1
ENSG00000104863	-0.800739	2.41269	13.1552	0.000286718	0.0369178	ENSG00000104863	LIN7B	64130	protein_coding	protein_coding	lin-7 homolog B (C. elegans) [Source:HGNC Symbol;Acc:HGNC:17788]	19	49114324	49118460	1
ENSG00000136750	-0.995722	5.73679	13.1344	0.000289929	0.0371734	ENSG00000136750	GAD2	2572	protein_coding	protein_coding	glutamate decarboxylase 2 [Source:HGNC Symbol;Acc:HGNC:4093]	10	26216307	26304558	1
ENSG00000145882	-0.735554	4.4133	13.1379	0.000289387	0.0371734	ENSG00000145882	PCYOX1L	78991	protein_coding	protein_coding	prenylcysteine oxidase 1 like [Source:HGNC Symbol;Acc:HGNC:28477]	5	149358007	149369653	1
ENSG00000146233	1.4683	0.305598	13.1278	0.000290944	0.0372249	ENSG00000146233	CYP39A1	51302	protein_coding	protein_coding	cytochrome P450 family 39 subfamily A member 1 [Source:HGNC Symbol;Acc:HGNC:17449]	6	46549580	46652830	-1
ENSG00000148848	0.863053	2.12517	13.1171	0.000292615	0.0373599	ENSG00000148848	ADAM12	8038	protein_coding	protein_coding	ADAM metallopeptidase domain 12 [Source:HGNC Symbol;Acc:HGNC:190]	10	126012381	126388455	-1
ENSG00000103415	-0.726817	4.63979	13.1119	0.000293424	0.0373845	ENSG00000103415	HMOX2	3163	protein_coding	protein_coding	heme oxygenase 2 [Source:HGNC Symbol;Acc:HGNC:5014]	16	4474690	4510347	1
ENSG00000173442	0.809669	4.56622	13.0883	0.000297149	0.0376219	ENSG00000173442	EHBP1L1	254102	protein_coding	protein_coding	EH domain binding protein 1 like 1 [Source:HGNC Symbol;Acc:HGNC:30682]	11	65576038	65592650	1
ENSG00000134250	0.720729	7.71947	13.0891	0.000297023	0.0376219	ENSG00000134250	NOTCH2	4853	protein_coding	protein_coding	notch 2 [Source:HGNC Symbol;Acc:HGNC:7882]	1	119911553	120069626	-1
ENSG00000105649	-1.06469	7.39518	13.0888	0.00029707	0.0376219	ENSG00000105649	RAB3A	5864	protein_coding	protein_coding	RAB3A, member RAS oncogene family [Source:HGNC Symbol;Acc:HGNC:9777]	19	18196784	18204074	-1
ENSG00000169213	-1.12944	6.14423	13.0639	0.000301034	0.0380344	ENSG00000169213	RAB3B	5865	protein_coding	protein_coding	RAB3B, member RAS oncogene family [Source:HGNC Symbol;Acc:HGNC:9778]	1	51907956	51990764	-1
ENSG00000236279	-0.894344	3.99399	13.0483	0.000303552	0.0382728	ENSG00000236279	CLEC2L	154790	protein_coding	protein_coding	C-type lectin domain family 2 member L [Source:HGNC Symbol;Acc:HGNC:21969]	7	139523856	139544984	1
ENSG00000235711	-0.938114	4.14747	13.0146	0.000309067	0.0388873	ENSG00000235711	ANKRD34C	390616	protein_coding	protein_coding	ankyrin repeat domain 34C [Source:HGNC Symbol;Acc:HGNC:33888]	15	79293285	79298235	1
ENSG00000118733	-0.928655	5.00067	13.0037	0.000310884	0.0390349	ENSG00000118733	OLFM3	118427	protein_coding	protein_coding	olfactomedin 3 [Source:HGNC Symbol;Acc:HGNC:17990]	1	101802574	101997030	-1
ENSG00000121316	0.947316	0.828134	12.9921	0.0003128	0.0391944	ENSG00000121316	PLBD1	79887	protein_coding	protein_coding	phospholipase B domain containing 1 [Source:HGNC Symbol;Acc:HGNC:26215]	12	14503661	14568349	-1
ENSG00000141030	-0.5694	4.75403	12.9841	0.000314154	0.0392829	ENSG00000141030	COPS3	8533	protein_coding	protein_coding	COP9 signalosome subunit 3 [Source:HGNC Symbol;Acc:HGNC:2239]	17	17246820	17281293	-1
ENSG00000166592	1.23326	0.85237	12.9789	0.000315019	0.03931	ENSG00000166592	RRAD	6236	protein_coding	protein_coding	Ras-related associated with diabetes [Source:HGNC Symbol;Acc:HGNC:10446]	16	66921679	66925644	-1
ENSG00000115604	1.6459	0.941632	12.9749	0.00031569	0.0393128	ENSG00000115604	IL18R1	8809	protein_coding	protein_coding	interleukin 18 receptor 1 [Source:HGNC Symbol;Acc:HGNC:5988]	2	102311529	102398775	1
ENSG00000171450	-0.798631	5.9221	12.9265	0.000323969	0.0393962	ENSG00000171450	CDK5R2	8941	protein_coding	protein_coding	cyclin-dependent kinase 5, regulatory subunit 2 (p39) [Source:HGNC Symbol;Acc:HGNC:1776]	2	218959655	218962162	1
ENSG00000179583	0.958577	3.83097	12.934	0.000322665	0.0393962	ENSG00000179583	CIITA	4261	protein_coding	protein_coding	class II, major histocompatibility complex, transactivator [Source:HGNC Symbol;Acc:HGNC:7067]	16	10877198	10932281	1
ENSG00000089505	1.17377	0.570926	12.9401	0.000321626	0.0393962	ENSG00000089505	CMTM1	113540	protein_coding	protein_coding	CKLF-like MARVEL transmembrane domain containing 1 [Source:HGNC Symbol;Acc:HGNC:19172]	16	66566393	66579137	1
ENSG00000188517	-0.921688	2.23771	12.9411	0.00032145	0.0393962	ENSG00000188517	COL25A1	84570	protein_coding	nonsense_mediated_decay	collagen, type XXV, alpha 1 [Source:HGNC Symbol;Acc:HGNC:18603]	4	108810721	109302657	-1
ENSG00000112773	0.968146	2.49563	12.9518	0.000319612	0.0393962	ENSG00000112773	FAM46A	55603	protein_coding	protein_coding	family with sequence similarity 46 member A [Source:HGNC Symbol;Acc:HGNC:18345]	6	81491439	81752774	-1
ENSG00000262966	-1.56199	-0.0456292	12.9573	0.000318669	0.0393962	NA	NA	NA	NA	NA	NA	NA	NA	NA	NA
ENSG00000231133	-1.48442	0.246474	12.9293	0.000323472	0.0393962	NA	NA	NA	NA	NA	NA	NA	NA	NA	NA
ENSG00000255693	-0.980745	2.85037	12.9216	0.000324805	0.0393962	NA	NA	NA	NA	NA	NA	NA	NA	NA	NA
ENSG00000021645	-0.670517	8.0447	12.9451	0.000320758	0.0393962	ENSG00000021645	NRXN3	9369	protein_coding	protein_coding	neurexin 3 [Source:HGNC Symbol;Acc:HGNC:8010]	14	78170373	79868290	1
ENSG00000149809	-0.688682	3.91981	12.9222	0.000324703	0.0393962	ENSG00000149809	TM7SF2	7108	protein_coding	protein_coding	transmembrane 7 superfamily member 2 [Source:HGNC Symbol;Acc:HGNC:11863]	11	65111845	65116384	1
ENSG00000196932	1.48708	0.447846	12.9469	0.000320456	0.0393962	ENSG00000196932	TMEM26	219623	protein_coding	nonsense_mediated_decay	transmembrane protein 26 [Source:HGNC Symbol;Acc:HGNC:28550]	10	61406643	61453450	-1
ENSG00000261459	-4.29914	-0.642662	12.95	0.000319928	0.0393962	ENSG00000261459		NA	protein_coding	nonsense_mediated_decay		16	30525923	30534852	-1
ENSG00000170577	2.17473	-1.4689	12.9136	0.000326207	0.0394873	ENSG00000170577	SIX2	10736	protein_coding	protein_coding	SIX homeobox 2 [Source:HGNC Symbol;Acc:HGNC:10888]	2	45005161	45009430	-1
ENSG00000250208	1.22609	1.66375	12.9081	0.000327169	0.0395249	NA	NA	NA	NA	NA	NA	NA	NA	NA	NA
ENSG00000136830	0.700745	4.74676	12.8994	0.000328684	0.039629	ENSG00000136830	FAM129B	64855	protein_coding	protein_coding	family with sequence similarity 129 member B [Source:HGNC Symbol;Acc:HGNC:25282]	9	127505339	127578989	-1
ENSG00000177045	0.894695	1.98184	12.8929	0.000329826	0.0396878	ENSG00000177045	SIX5	147912	protein_coding	protein_coding	SIX homeobox 5 [Source:HGNC Symbol;Acc:HGNC:10891]	19	45764785	45769226	-1
ENSG00000173068	1.59894	1.56326	12.8653	0.000334725	0.0400967	ENSG00000173068	BNC2	54796	protein_coding	protein_coding	basonuclin 2 [Source:HGNC Symbol;Acc:HGNC:30988]	9	16409503	16870843	-1
ENSG00000258377	2.03925	-1.20831	12.862	0.000335322	0.0400967	NA	NA	NA	NA	NA	NA	NA	NA	NA	NA
ENSG00000258947	-1.08861	6.59029	12.8596	0.000335745	0.0400967	ENSG00000258947	TUBB3	10381	protein_coding	protein_coding	tubulin beta 3 class III [Source:HGNC Symbol;Acc:HGNC:20772]	16	89921392	89938761	1
ENSG00000146469	-1.41547	1.53768	12.8589	0.000335869	0.0400967	ENSG00000146469	VIP	7432	protein_coding	protein_coding	vasoactive intestinal peptide [Source:HGNC Symbol;Acc:HGNC:12693]	6	152750798	152759765	1
ENSG00000089558	-1.08319	3.32675	12.8397	0.000339342	0.0404317	ENSG00000089558	KCNH4	23415	protein_coding	protein_coding	potassium channel, voltage gated eag related subfamily H, member 4 [Source:HGNC Symbol;Acc:HGNC:6253]	17	42156891	42181278	-1
ENSG00000086300	-0.854398	4.9065	12.8248	0.000342054	0.0406749	ENSG00000086300	SNX10	29887	protein_coding	protein_coding	sorting nexin 10 [Source:HGNC Symbol;Acc:HGNC:14974]	7	26291895	26374329	1
ENSG00000173418	-0.63516	3.94064	12.8151	0.000343835	0.0408067	ENSG00000173418	NAA20	51126	protein_coding	protein_coding	N(alpha)-acetyltransferase 20, NatB catalytic subunit [Source:HGNC Symbol;Acc:HGNC:15908]	20	20017116	20033655	1
ENSG00000054277	-0.882088	4.4913	12.7942	0.000347694	0.0411841	ENSG00000054277	OPN3	23596	protein_coding	protein_coding	opsin 3 [Source:HGNC Symbol;Acc:HGNC:14007]	1	241590102	241677376	-1
ENSG00000260604	1.68882	-0.657119	12.7796	0.000350424	0.0414265	NA	NA	NA	NA	NA	NA	NA	NA	NA	NA
ENSG00000178209	0.549253	9.54014	12.7663	0.000352927	0.0416413	ENSG00000178209	PLEC	5339	protein_coding	protein_coding	plectin [Source:HGNC Symbol;Acc:HGNC:9069]	8	143915147	143976734	-1
ENSG00000170043	-0.650257	4.40021	12.7525	0.000355538	0.0418679	ENSG00000170043	TRAPPC1	58485	protein_coding	nonsense_mediated_decay	trafficking protein particle complex 1 [Source:HGNC Symbol;Acc:HGNC:19894]	17	7930345	7932123	-1
ENSG00000003987	-0.552251	5.23954	12.7444	0.000357079	0.0419679	ENSG00000003987	MTMR7	9108	protein_coding	protein_coding	myotubularin related protein 7 [Source:HGNC Symbol;Acc:HGNC:7454]	8	17298030	17413528	-1
ENSG00000164933	-0.626778	3.97724	12.7384	0.000358223	0.0419938	ENSG00000164933	SLC25A32	81034	protein_coding	protein_coding	solute carrier family 25 (mitochondrial folate carrier), member 32 [Source:HGNC Symbol;Acc:HGNC:29683]	8	103398635	103415189	-1
ENSG00000092850	1.23119	0.0329204	12.736	0.000358685	0.0419938	ENSG00000092850	TEKT2	27285	protein_coding	protein_coding	tektin 2 (testicular) [Source:HGNC Symbol;Acc:HGNC:11725]	1	36084075	36088275	1
ENSG00000198513	-0.671271	5.88395	12.7119	0.000363343	0.0423945	ENSG00000198513	ATL1	51062	protein_coding	protein_coding	atlastin GTPase 1 [Source:HGNC Symbol;Acc:HGNC:11231]	14	50532509	50633068	1
ENSG00000089199	-0.933324	6.80538	12.7087	0.000363951	0.0423945	ENSG00000089199	CHGB	1114	protein_coding	protein_coding	chromogranin B [Source:HGNC Symbol;Acc:HGNC:1930]	20	5911430	5925361	1
ENSG00000164414	-0.615557	3.56596	12.7074	0.000364204	0.0423945	ENSG00000164414	SLC35A1	10559	protein_coding	protein_coding	solute carrier family 35 (CMP-sialic acid transporter), member A1 [Source:HGNC Symbol;Acc:HGNC:11021]	6	87470623	87512336	1
ENSG00000279555	0.754761	2.73709	12.6822	0.000369152	0.0427244	NA	NA	NA	NA	NA	NA	NA	NA	NA	NA
ENSG00000213585	-0.758329	6.73639	12.6823	0.000369134	0.0427244	ENSG00000213585	VDAC1	7416	protein_coding	protein_coding	voltage-dependent anion channel 1 [Source:HGNC Symbol;Acc:HGNC:12669]	5	133971915	134005133	-1
ENSG00000256861	-5.33556	-1.35902	12.6824	0.000369123	0.0427244	ENSG00000256861		NA	protein_coding	nonsense_mediated_decay		12	122207779	122266423	-1
ENSG00000164442	-0.716855	4.78759	12.672	0.000371171	0.0427947	ENSG00000164442	CITED2	10370	protein_coding	protein_coding	Cbp/p300-interacting transactivator, with Glu/Asp rich carboxy-terminal domain, 2 [Source:HGNC Symbol;Acc:HGNC:1987]	6	139371807	139374620	-1
ENSG00000266903	2.17429	-1.44266	12.6743	0.000370721	0.0427947	NA	NA	NA	NA	NA	NA	NA	NA	NA	NA
ENSG00000184254	-0.933445	3.74839	12.6463	0.000376315	0.0432795	ENSG00000184254	ALDH1A3	220	protein_coding	protein_coding	aldehyde dehydrogenase 1 family member A3 [Source:HGNC Symbol;Acc:HGNC:409]	15	100877714	100916626	1
ENSG00000028137	0.791823	3.55707	12.6439	0.000376803	0.0432795	ENSG00000028137	TNFRSF1B	7133	protein_coding	protein_coding	tumor necrosis factor receptor superfamily member 1B [Source:HGNC Symbol;Acc:HGNC:11917]	1	12167003	12209228	1
ENSG00000158019	-0.534778	4.54245	12.6198	0.000381677	0.0436739	ENSG00000158019	BRE	9577	protein_coding	protein_coding	brain and reproductive organ-expressed (TNFRSF1A modulator) [Source:HGNC Symbol;Acc:HGNC:1106]	2	27889941	28338901	1
ENSG00000244731	1.1439	3.39644	12.6221	0.000381203	0.0436739	ENSG00000244731	C4A	720	protein_coding	protein_coding	complement component 4A (Rodgers blood group) [Source:HGNC Symbol;Acc:HGNC:1323]	6	31982024	32002681	1
ENSG00000183091	0.928812	4.85073	12.6019	0.000385352	0.0440114	ENSG00000183091	NEB	4703	protein_coding	protein_coding	nebulin [Source:HGNC Symbol;Acc:HGNC:7720]	2	151485336	151734487	-1
ENSG00000072818	1.41102	0.0172972	12.5928	0.000387236	0.0440606	ENSG00000072818	ACAP1	9744	protein_coding	protein_coding	ArfGAP with coiled-coil, ankyrin repeat and PH domains 1 [Source:HGNC Symbol;Acc:HGNC:16467]	17	7336529	7351478	1
ENSG00000109670	-0.741972	7.5968	12.5962	0.000386525	0.0440606	ENSG00000109670	FBXW7	55294	protein_coding	protein_coding	F-box and WD repeat domain containing 7 [Source:HGNC Symbol;Acc:HGNC:16712]	4	152321259	152536101	-1
ENSG00000147669	-0.674451	3.99918	12.5789	0.000390123	0.044306	ENSG00000147669	POLR2K	5440	protein_coding	protein_coding	polymerase (RNA) II (DNA directed) polypeptide K, 7.0kDa [Source:HGNC Symbol;Acc:HGNC:9198]	8	100150584	100154002	1
ENSG00000106809	2.06728	1.944	12.5742	0.000391109	0.044335	ENSG00000106809	OGN	4969	protein_coding	protein_coding	osteoglycin [Source:HGNC Symbol;Acc:HGNC:8126]	9	92383967	92404696	-1
ENSG00000261513	-3.99065	-2.72318	12.5687	0.00039227	0.0443836	NA	NA	NA	NA	NA	NA	NA	NA	NA	NA
ENSG00000100364	0.581769	7.92776	12.5359	0.0003992	0.0448677	ENSG00000100364	KIAA0930	23313	protein_coding	protein_coding	KIAA0930 [Source:HGNC Symbol;Acc:HGNC:1314]	22	45190338	45240769	-1
ENSG00000138119	0.744061	4.17407	12.5397	0.000398403	0.0448677	ENSG00000138119	MYOF	26509	protein_coding	nonsense_mediated_decay	myoferlin [Source:HGNC Symbol;Acc:HGNC:3656]	10	93306429	93482317	-1
ENSG00000120594	0.646592	6.46668	12.5345	0.000399508	0.0448677	ENSG00000120594	PLXDC2	84898	protein_coding	protein_coding	plexin domain containing 2 [Source:HGNC Symbol;Acc:HGNC:21013]	10	19816239	20289856	1
ENSG00000179954	0.965039	3.00638	12.5427	0.000397763	0.0448677	ENSG00000179954	SSC5D	284297	protein_coding	protein_coding	scavenger receptor cysteine rich family, 5 domains [Source:HGNC Symbol;Acc:HGNC:26641]	19	55488404	55519098	1
ENSG00000148798	-1.08886	7.70394	12.5225	0.000402087	0.0450739	ENSG00000148798	INA	9118	protein_coding	protein_coding	internexin neuronal intermediate filament protein alpha [Source:HGNC Symbol;Acc:HGNC:6057]	10	103277163	103290351	1
ENSG00000205038	2.95895	-0.0381672	12.5178	0.000403083	0.0451021	ENSG00000205038	PKHD1L1	93035	protein_coding	protein_coding	polycystic kidney and hepatic disease 1 (autosomal recessive)-like 1 [Source:HGNC Symbol;Acc:HGNC:20313]	8	109362477	109530330	1
ENSG00000260428	1.03376	1.25664	12.5091	0.000404964	0.0452292	ENSG00000260428	SCX	642658	protein_coding	protein_coding	scleraxis bHLH transcription factor [Source:HGNC Symbol;Acc:HGNC:32322]	8	144266560	144268481	1
ENSG00000158292	0.789669	3.61651	12.5057	0.000405722	0.0452305	ENSG00000158292	GPR153	387509	protein_coding	protein_coding	G protein-coupled receptor 153 [Source:HGNC Symbol;Acc:HGNC:23618]	1	6247346	6260975	-1
ENSG00000205730	0.772879	4.36006	12.494	0.000408269	0.045431	ENSG00000205730	ITPRIPL2	162073	protein_coding	protein_coding	inositol 1,4,5-trisphosphate receptor interacting protein-like 2 [Source:HGNC Symbol;Acc:HGNC:27257]	16	19113932	19121629	1
ENSG00000260737	4.13978	-2.78018	12.4642	0.00041482	0.0460754	NA	NA	NA	NA	NA	NA	NA	NA	NA	NA
ENSG00000127838	-0.823933	6.52275	12.452	0.000417537	0.046208	ENSG00000127838	PNKD	25953	protein_coding	protein_coding	paroxysmal nonkinesigenic dyskinesia [Source:HGNC Symbol;Acc:HGNC:9153]	2	218270392	218346793	1
ENSG00000197321	1.18769	4.24506	12.4541	0.000417067	0.046208	ENSG00000197321	SVIL	6840	protein_coding	protein_coding	supervillin [Source:HGNC Symbol;Acc:HGNC:11480]	10	29457338	29736781	-1
ENSG00000057593	-1.36121	0.090575	12.4443	0.00041926	0.0463141	ENSG00000057593	F7	2155	protein_coding	protein_coding	coagulation factor VII (serum prothrombin conversion accelerator) [Source:HGNC Symbol;Acc:HGNC:3544]	13	113105788	113120681	1
ENSG00000101187	1.06184	4.69009	12.4316	0.000422126	0.0465459	ENSG00000101187	SLCO4A1	28231	protein_coding	nonsense_mediated_decay	solute carrier organic anion transporter family member 4A1 [Source:HGNC Symbol;Acc:HGNC:10953]	20	62642445	62685785	1
ENSG00000111218	-0.735635	4.71703	12.4203	0.000424702	0.046745	ENSG00000111218	PRMT8	56341	protein_coding	protein_coding	protein arginine methyltransferase 8 [Source:HGNC Symbol;Acc:HGNC:5188]	12	3381349	3593973	1
ENSG00000068912	-0.54041	5.21269	12.416	0.000425677	0.0467674	ENSG00000068912	ERLEC1	27248	protein_coding	protein_coding	endoplasmic reticulum lectin 1 [Source:HGNC Symbol;Acc:HGNC:25222]	2	53787044	53818819	1
ENSG00000168994	0.728091	3.60272	12.4093	0.000427212	0.0468512	ENSG00000168994	PXDC1	221749	protein_coding	protein_coding	PX domain containing 1 [Source:HGNC Symbol;Acc:HGNC:21361]	6	3722614	3752026	-1
ENSG00000091972	-0.766914	5.42774	12.4054	0.000428089	0.0468626	ENSG00000091972	CD200	4345	protein_coding	protein_coding	CD200 molecule [Source:HGNC Symbol;Acc:HGNC:7203]	3	112332347	112362812	1
ENSG00000077984	1.5651	0.0475798	12.3964	0.000430167	0.0469769	ENSG00000077984	CST7	8530	protein_coding	protein_coding	cystatin F [Source:HGNC Symbol;Acc:HGNC:2479]	20	24949230	24959928	1
ENSG00000077942	0.781232	4.52189	12.3941	0.000430682	0.0469769	ENSG00000077942	FBLN1	2192	protein_coding	protein_coding	fibulin 1 [Source:HGNC Symbol;Acc:HGNC:3600]	22	45502238	45601135	1
ENSG00000177465	-1.19231	0.957238	12.3641	0.000437669	0.047245	ENSG00000177465	ACOT4	122970	protein_coding	protein_coding	acyl-CoA thioesterase 4 [Source:HGNC Symbol;Acc:HGNC:19748]	14	73591706	73596496	1
ENSG00000163170	-0.668704	2.81614	12.3645	0.000437575	0.047245	ENSG00000163170	BOLA3	388962	protein_coding	protein_coding	bolA family member 3 [Source:HGNC Symbol;Acc:HGNC:24415]	2	74135398	74147994	-1
ENSG00000173805	0.713897	4.02853	12.3619	0.000438186	0.047245	ENSG00000173805	HAP1	9001	protein_coding	protein_coding	huntingtin-associated protein 1 [Source:HGNC Symbol;Acc:HGNC:4812]	17	41717742	41734644	-1
ENSG00000234665	-3.49845	0.800699	12.3674	0.000436901	0.047245	NA	NA	NA	NA	NA	NA	NA	NA	NA	NA
ENSG00000256304	0.961011	3.12833	12.3602	0.000438593	0.047245	NA	NA	NA	NA	NA	NA	NA	NA	NA	NA
ENSG00000074527	-0.605622	4.41208	12.3643	0.000437611	0.047245	ENSG00000074527	NTN4	59277	protein_coding	protein_coding	netrin 4 [Source:HGNC Symbol;Acc:HGNC:13658]	12	95657807	95791152	-1
ENSG00000110446	0.98106	2.54995	12.3727	0.000435658	0.047245	ENSG00000110446	SLC15A3	51296	protein_coding	protein_coding	solute carrier family 15 (oligopeptide transporter), member 3 [Source:HGNC Symbol;Acc:HGNC:18068]	11	60937083	60952530	-1
ENSG00000178741	-0.648563	5.32563	12.3472	0.000441659	0.0474908	ENSG00000178741	COX5A	9377	protein_coding	protein_coding	cytochrome c oxidase subunit Va [Source:HGNC Symbol;Acc:HGNC:2267]	15	74919791	74938168	-1
ENSG00000087903	0.699786	3.73667	12.3393	0.000443513	0.0476058	ENSG00000087903	RFX2	5990	protein_coding	protein_coding	regulatory factor X2 [Source:HGNC Symbol;Acc:HGNC:9983]	19	5993164	6199572	-1
ENSG00000138036	-0.671976	3.78282	12.2947	0.000454237	0.0485038	ENSG00000138036	DYNC2LI1	51626	protein_coding	protein_coding	dynein, cytoplasmic 2, light intermediate chain 1 [Source:HGNC Symbol;Acc:HGNC:24595]	2	43774039	43810010	1
ENSG00000232119	-0.620777	3.20337	12.2962	0.000453869	0.0485038	ENSG00000232119	MCTS1	28985	protein_coding	protein_coding	malignant T-cell amplified sequence 1 [Source:HGNC Symbol;Acc:HGNC:23357]	X	120594010	120621074	1
ENSG00000109047	1.14835	1.04103	12.2946	0.000454278	0.0485038	ENSG00000109047	RCVRN	5957	protein_coding	protein_coding	recoverin [Source:HGNC Symbol;Acc:HGNC:9937]	17	9896320	9905621	-1
ENSG00000102886	1.0819	0.741675	12.2823	0.000457264	0.0487368	ENSG00000102886	GDPD3	79153	protein_coding	protein_coding	glycerophosphodiester phosphodiesterase domain containing 3 [Source:HGNC Symbol;Acc:HGNC:28638]	16	30104810	30113856	-1
ENSG00000116962	0.79676	3.8613	12.2751	0.000459046	0.0487554	ENSG00000116962	NID1	4811	protein_coding	protein_coding	nidogen 1 [Source:HGNC Symbol;Acc:HGNC:7821]	1	235975830	236065162	-1
ENSG00000089123	-0.584076	2.92418	12.2763	0.000458759	0.0487554	ENSG00000089123	TASP1	55617	protein_coding	protein_coding	taspase 1 [Source:HGNC Symbol;Acc:HGNC:15859]	20	13389392	13638940	-1
ENSG00000144583	-0.651104	3.76775	12.2409	0.000467543	0.0494845	ENSG00000144583	2004-03-01	57574	protein_coding	protein_coding	membrane associated ring-CH-type finger 4 [Source:HGNC Symbol;Acc:HGNC:29269]	2	216257865	216372027	-1
ENSG00000198879	0.546068	5.20405	12.2429	0.000467027	0.0494845	ENSG00000198879	SFMBT2	57713	protein_coding	protein_coding	Scm-like with four mbt domains 2 [Source:HGNC Symbol;Acc:HGNC:20256]	10	7158624	7411486	-1
ENSG00000280039	1.66364	-0.535125	12.2303	0.000470189	0.0496779	NA	NA	NA	NA	NA	NA	NA	NA	NA	NA
ENSG00000267855	-0.833973	2.97857	12.2221	0.00047227	0.0498109	ENSG00000267855	NDUFA7	4701	protein_coding	nonsense_mediated_decay	NADH:ubiquinone oxidoreductase subunit A7 [Source:HGNC Symbol;Acc:HGNC:7691]	19	8308768	8321396	-1
ENSG00000277938	0.721523	2.78112	12.2151	0.000474031	0.0498642	NA	NA	NA	NA	NA	NA	NA	NA	NA	NA
ENSG00000112245	-0.525292	5.86994	12.2136	0.00047442	0.0498642	ENSG00000112245	PTP4A1	7803	protein_coding	protein_coding	protein tyrosine phosphatase type IVA, member 1 [Source:HGNC Symbol;Acc:HGNC:9634]	6	63521761	63583587	1

## Sheet: protein coding
hgnc_symbol		logFC	logCPM	LR	PValue	FDR	ensembl_gene_id	hgnc_symbol	entrezgene	gene_biotype	transcript_biotype	description	chromosome_name	start_position	end_position	strand	Rank
A2ML1	ENSG00000166535	1.21387	2.88707	16.0555	6.15139e-05	0.0140247	ENSG00000166535	A2ML1	144568	protein_coding	protein_coding	alpha-2-macroglobulin-like 1 [Source:HGNC Symbol;Acc:HGNC:23336]	12	8822472	8887001	1	204
ABI3	ENSG00000108798	1.11089	1.84575	17.5106	2.85716e-05	0.00821209	ENSG00000108798	ABI3	51225	protein_coding	protein_coding	ABI family member 3 [Source:HGNC Symbol;Acc:HGNC:29859]	17	49210227	49223225	1	156
ACAP1	ENSG00000072818	1.41102	0.0172972	12.5928	0.000387236	0.0440606	ENSG00000072818	ACAP1	9744	protein_coding	protein_coding	ArfGAP with coiled-coil, ankyrin repeat and PH domains 1 [Source:HGNC Symbol;Acc:HGNC:16467]	17	7336529	7351478	1	424
ACOT4	ENSG00000177465	-1.19231	0.957238	12.3641	0.000437669	0.047245	ENSG00000177465	ACOT4	122970	protein_coding	protein_coding	acyl-CoA thioesterase 4 [Source:HGNC Symbol;Acc:HGNC:19748]	14	73591706	73596496	1	447
ACP2	ENSG00000134575	-0.687795	4.46066	15.2022	9.65887e-05	0.0185882	ENSG00000134575	ACP2	53	protein_coding	protein_coding	acid phosphatase 2, lysosomal [Source:HGNC Symbol;Acc:HGNC:123]	11	47239302	47248906	-1	244
ACTR10	ENSG00000131966	-0.645557	4.70571	13.5794	0.000228686	0.0314131	ENSG00000131966	ACTR10	55860	protein_coding	nonsense_mediated_decay	actin-related protein 10 homolog (S. cerevisiae) [Source:HGNC Symbol;Acc:HGNC:17372]	14	58200080	58235636	1	348
ADAM12	ENSG00000148848	0.863053	2.12517	13.1171	0.000292615	0.0373599	ENSG00000148848	ADAM12	8038	protein_coding	protein_coding	ADAM metallopeptidase domain 12 [Source:HGNC Symbol;Acc:HGNC:190]	10	126012381	126388455	-1	378
ADAM23	ENSG00000114948	-0.840271	7.12474	14.3131	0.000154783	0.0251662	ENSG00000114948	ADAM23	8745	protein_coding	protein_coding	ADAM metallopeptidase domain 23 [Source:HGNC Symbol;Acc:HGNC:202]	2	206443539	206621130	1	295
ADAM33	ENSG00000149451	1.34657	3.35675	16.5957	4.62556e-05	0.0114499	ENSG00000149451	ADAM33	80332	protein_coding	protein_coding	ADAM metallopeptidase domain 33 [Source:HGNC Symbol;Acc:HGNC:15478]	20	3667965	3682246	-1	185
ADAMTS2	ENSG00000087116	1.3764	3.19628	28.0932	1.1561e-07	0.000134833	ENSG00000087116	ADAMTS2	9509	protein_coding	protein_coding	ADAM metallopeptidase with thrombospondin type 1 motif 2 [Source:HGNC Symbol;Acc:HGNC:218]	5	179110851	179345430	-1	31
ADCYAP1	ENSG00000141433	-1.66874	2.78396	24.7534	6.51523e-07	0.000548781	ENSG00000141433	ADCYAP1	116	protein_coding	protein_coding	adenylate cyclase activating polypeptide 1 (pituitary) [Source:HGNC Symbol;Acc:HGNC:241]	18	904943	912172	1	48
ADGRD1	ENSG00000111452	0.895201	3.04836	16.9385	3.86112e-05	0.0101437	ENSG00000111452	ADGRD1	283383	protein_coding	protein_coding	adhesion G protein-coupled receptor D1 [Source:HGNC Symbol;Acc:HGNC:19893]	12	130953907	131141469	1	175
ADRA1D	ENSG00000171873	-1.82122	0.821818	15.7205	7.34236e-05	0.0155694	ENSG00000171873	ADRA1D	146	protein_coding	protein_coding	adrenoceptor alpha 1D [Source:HGNC Symbol;Acc:HGNC:280]	20	4220631	4249074	-1	224
AEBP1	ENSG00000106624	1.3425	5.66445	23.0568	1.57284e-06	0.00105985	ENSG00000106624	AEBP1	165	protein_coding	protein_coding	AE binding protein 1 [Source:HGNC Symbol;Acc:HGNC:303]	7	44104361	44114562	1	60
AFAP1L1	ENSG00000157510	1.04176	2.31628	17.0883	3.56809e-05	0.00972235	ENSG00000157510	AFAP1L1	134265	protein_coding	protein_coding	actin filament associated protein 1 like 1 [Source:HGNC Symbol;Acc:HGNC:26714]	5	149271871	149341802	1	167
AHNAK	ENSG00000124942	0.888688	9.96678	14.4321	0.000145303	0.0241426	ENSG00000124942	AHNAK	79026	protein_coding	protein_coding	AHNAK nucleoprotein [Source:HGNC Symbol;Acc:HGNC:347]	11	62433542	62556235	-1	287
AJUBA	ENSG00000129474	1.27639	1.21292	13.9833	0.000184441	0.0279276	ENSG00000129474	AJUBA	84962	protein_coding	protein_coding	ajuba LIM protein [Source:HGNC Symbol;Acc:HGNC:20250]	14	22971174	22982642	-1	313
ALDH1A3	ENSG00000184254	-0.933445	3.74839	12.6463	0.000376315	0.0432795	ENSG00000184254	ALDH1A3	220	protein_coding	protein_coding	aldehyde dehydrogenase 1 family member A3 [Source:HGNC Symbol;Acc:HGNC:409]	15	100877714	100916626	1	419
ANGPT2	ENSG00000091879	1.87522	3.40186	22.7386	1.85602e-06	0.0011311	ENSG00000091879	ANGPT2	285	protein_coding	protein_coding	angiopoietin 2 [Source:HGNC Symbol;Acc:HGNC:485]	8	6499651	6563409	-1	66
ANKRD34C	ENSG00000235711	-0.938114	4.14747	13.0146	0.000309067	0.0388873	ENSG00000235711	ANKRD34C	390616	protein_coding	protein_coding	ankyrin repeat domain 34C [Source:HGNC Symbol;Acc:HGNC:33888]	15	79293285	79298235	1	385
ANKRD9	ENSG00000156381	0.60429	5.81617	13.4944	0.000239277	0.0321756	ENSG00000156381	ANKRD9	122416	protein_coding	protein_coding	ankyrin repeat domain 9 [Source:HGNC Symbol;Acc:HGNC:20096]	14	102501760	102509799	-1	357
ANO2	ENSG00000047617	1.21584	1.99398	22.6771	1.91635e-06	0.0011311	ENSG00000047617	ANO2	57101	protein_coding	protein_coding	anoctamin 2, calcium activated chloride channel [Source:HGNC Symbol;Acc:HGNC:1183]	12	5531869	5946232	-1	67
ANO6	ENSG00000177119	0.622292	5.12672	13.3263	0.00026171	0.0346543	ENSG00000177119	ANO6	196527	protein_coding	protein_coding	anoctamin 6 [Source:HGNC Symbol;Acc:HGNC:25240]	12	45215987	45440404	1	361
ARHGAP30	ENSG00000186517	0.81698	2.26755	14.3399	0.000152593	0.0250112	ENSG00000186517	ARHGAP30	257106	protein_coding	protein_coding	Rho GTPase activating protein 30 [Source:HGNC Symbol;Acc:HGNC:27414]	1	161046946	161069970	-1	292
ARSG	ENSG00000141337	-0.795815	3.83363	17.5748	2.76225e-05	0.00804032	ENSG00000141337	ARSG	22901	protein_coding	protein_coding	arylsulfatase G [Source:HGNC Symbol;Acc:HGNC:24102]	17	68259182	68422731	1	153
ASAH2B	ENSG00000204147	-1.03564	2.36918	15.5673	7.96186e-05	0.0162032	ENSG00000204147	ASAH2B	653308	protein_coding	protein_coding	N-acylsphingosine amidohydrolase (non-lysosomal ceramidase) 2B [Source:HGNC Symbol;Acc:HGNC:23456]	10	50739318	50816495	1	233
ASNS	ENSG00000070669	-0.810921	5.73533	19.6173	9.46074e-06	0.00382504	ENSG00000070669	ASNS	440	protein_coding	protein_coding	asparagine synthetase (glutamine-hydrolyzing) [Source:HGNC Symbol;Acc:HGNC:753]	7	97852118	97872542	-1	107
ATL1	ENSG00000198513	-0.671271	5.88395	12.7119	0.000363343	0.0423945	ENSG00000198513	ATL1	51062	protein_coding	protein_coding	atlastin GTPase 1 [Source:HGNC Symbol;Acc:HGNC:11231]	14	50532509	50633068	1	414
ATOH8	ENSG00000168874	0.876253	3.6461	14.9221	0.000112044	0.0204055	ENSG00000168874	ATOH8	84913	protein_coding	protein_coding	atonal bHLH transcription factor 8 [Source:HGNC Symbol;Acc:HGNC:24126]	2	85751344	85788066	1	258
ATP12A	ENSG00000075673	-2.67127	-0.423452	19.5395	9.85414e-06	0.00389815	ENSG00000075673	ATP12A	479	protein_coding	protein_coding	ATPase, H+/K+ transporting, nongastric, alpha polypeptide [Source:HGNC Symbol;Acc:HGNC:13816]	13	24680411	24712493	1	109
ATP1B1	ENSG00000143153	-1.05189	9.18678	22.8663	1.73667e-06	0.00109711	ENSG00000143153	ATP1B1	481	protein_coding	protein_coding	ATPase, Na+/K+ transporting, beta 1 polypeptide [Source:HGNC Symbol;Acc:HGNC:804]	1	169105697	169132722	1	63
ATP2B2	ENSG00000157087	-0.833398	9.82669	14.7847	0.000120509	0.0215587	ENSG00000157087	ATP2B2	491	protein_coding	protein_coding	ATPase, Ca++ transporting, plasma membrane 2 [Source:HGNC Symbol;Acc:HGNC:815]	3	10324023	10708031	-1	263
ATP6V1E1	ENSG00000131100	-0.902051	6.67252	18.057	2.1439e-05	0.00666763	ENSG00000131100	ATP6V1E1	529	protein_coding	protein_coding	ATPase, H+ transporting, lysosomal 31kDa, V1 subunit E1 [Source:HGNC Symbol;Acc:HGNC:857]	22	17592136	17628818	-1	144
B4GALT6	ENSG00000118276	-0.763574	5.86587	14.4646	0.000142817	0.0238603	ENSG00000118276	B4GALT6	9331	protein_coding	protein_coding	UDP-Gal:betaGlcNAc beta 1,4- galactosyltransferase, polypeptide 6 [Source:HGNC Symbol;Acc:HGNC:929]	18	31622247	31685836	-1	285
BAAT	ENSG00000136881	-2.21822	-0.708779	16.6967	4.38561e-05	0.0111752	ENSG00000136881	BAAT	570	protein_coding	protein_coding	bile acid-CoA:amino acid N-acyltransferase [Source:HGNC Symbol;Acc:HGNC:932]	9	101360417	101383519	-1	181
BCAT2	ENSG00000105552	0.700741	3.81888	20.1728	7.07526e-06	0.00302173	ENSG00000105552	BCAT2	587	protein_coding	protein_coding	branched chain amino-acid transaminase 2, mitochondrial [Source:HGNC Symbol;Acc:HGNC:977]	19	48795062	48811029	-1	101
BEX4	ENSG00000102409	-0.886824	6.03135	25.1222	5.3809e-07	0.000493523	ENSG00000102409	BEX4	56271	protein_coding	protein_coding	brain expressed X-linked 4 [Source:HGNC Symbol;Acc:HGNC:25475]	X	103215092	103217246	1	43
BEX5	ENSG00000184515	-1.16502	3.53467	13.2223	0.000276641	0.0359747	ENSG00000184515	BEX5	340542	protein_coding	protein_coding	brain expressed X-linked 5 [Source:HGNC Symbol;Acc:HGNC:27990]	X	102153708	102156057	-1	369
BNC2	ENSG00000173068	1.59894	1.56326	12.8653	0.000334725	0.0400967	ENSG00000173068	BNC2	54796	protein_coding	protein_coding	basonuclin 2 [Source:HGNC Symbol;Acc:HGNC:30988]	9	16409503	16870843	-1	402
BOC	ENSG00000144857	0.865806	4.03418	24.2685	8.37989e-07	0.0006433	ENSG00000144857	BOC	91653	protein_coding	protein_coding	BOC cell adhesion associated, oncogene regulated [Source:HGNC Symbol;Acc:HGNC:17173]	3	113211003	113287459	1	51
BOLA3	ENSG00000163170	-0.668704	2.81614	12.3645	0.000437575	0.047245	ENSG00000163170	BOLA3	388962	protein_coding	protein_coding	bolA family member 3 [Source:HGNC Symbol;Acc:HGNC:24415]	2	74135398	74147994	-1	448
BRE	ENSG00000158019	-0.534778	4.54245	12.6198	0.000381677	0.0436739	ENSG00000158019	BRE	9577	protein_coding	protein_coding	brain and reproductive organ-expressed (TNFRSF1A modulator) [Source:HGNC Symbol;Acc:HGNC:1106]	2	27889941	28338901	1	421
BTBD19	ENSG00000222009	0.944141	1.9379	19.3445	1.09135e-05	0.00422669	ENSG00000222009	BTBD19	149478	protein_coding	protein_coding	BTB (POZ) domain containing 19 [Source:HGNC Symbol;Acc:HGNC:27145]	1	44808482	44815585	1	112
BTF3L4	ENSG00000134717	-0.587985	5.58227	15.9821	6.39433e-05	0.014257	ENSG00000134717	BTF3L4	91408	protein_coding	protein_coding	basic transcription factor 3-like 4 [Source:HGNC Symbol;Acc:HGNC:30547]	1	52056125	52090716	1	211
C11orf87	ENSG00000185742	-0.812005	6.86094	17.9848	2.22674e-05	0.00683509	ENSG00000185742	C11orf87	399947	protein_coding	protein_coding	chromosome 11 open reading frame 87 [Source:HGNC Symbol;Acc:HGNC:33788]	11	109422120	109429114	1	146
C4A	ENSG00000244731	1.1439	3.39644	12.6221	0.000381203	0.0436739	ENSG00000244731	C4A	720	protein_coding	protein_coding	complement component 4A (Rodgers blood group) [Source:HGNC Symbol;Acc:HGNC:1323]	6	31982024	32002681	1	422
C5AR1	ENSG00000197405	1.29767	1.51606	17.441	2.96364e-05	0.00847797	ENSG00000197405	C5AR1	728	protein_coding	protein_coding	complement component 5a receptor 1 [Source:HGNC Symbol;Acc:HGNC:1338]	19	47290023	47322066	1	157
C5orf22	ENSG00000082213	-0.748578	4.51491	22.6724	1.92103e-06	0.0011311	ENSG00000082213	C5orf22	55322	protein_coding	protein_coding	chromosome 5 open reading frame 22 [Source:HGNC Symbol;Acc:HGNC:25639]	5	31532266	31555058	1	68
C6orf118	ENSG00000112539	1.93742	-0.346343	18.785	1.46311e-05	0.00519493	ENSG00000112539	C6orf118	168090	protein_coding	protein_coding	chromosome 6 open reading frame 118 [Source:HGNC Symbol;Acc:HGNC:21233]	6	165279664	165309607	-1	123
CAP2	ENSG00000112186	-1.09494	6.65498	18.5129	1.68757e-05	0.00567359	ENSG00000112186	CAP2	10486	protein_coding	protein_coding	CAP, adenylate cyclase-associated protein, 2 (yeast) [Source:HGNC Symbol;Acc:HGNC:20039]	6	17393216	17557792	1	132
CAPNS1	ENSG00000126247	-0.643617	6.46113	13.4883	0.000240057	0.0322091	ENSG00000126247	CAPNS1	826	protein_coding	protein_coding	calpain, small subunit 1 [Source:HGNC Symbol;Acc:HGNC:1481]	19	36139575	36150353	1	358
CASP4	ENSG00000196954	1.24649	2.10108	15.2221	9.55794e-05	0.0184602	ENSG00000196954	CASP4	837	protein_coding	protein_coding	caspase 4 [Source:HGNC Symbol;Acc:HGNC:1505]	11	104942866	104969436	-1	243
CCBL2	ENSG00000137944	-0.992256	3.38629	21.3995	3.72863e-06	0.00191632	ENSG00000137944	CCBL2	56267	protein_coding	protein_coding	cysteine conjugate-beta lyase 2 [Source:HGNC Symbol;Acc:HGNC:33238]	1	88935773	88992953	-1	85
CCDC102A	ENSG00000135736	1.25038	0.89675	17.2711	3.24081e-05	0.00901125	ENSG00000135736	CCDC102A	92922	protein_coding	protein_coding	coiled-coil domain containing 102A [Source:HGNC Symbol;Acc:HGNC:28097]	16	57512178	57536599	-1	162
CCDC184	ENSG00000177875	-1.13664	4.85158	17.0129	3.71277e-05	0.00987563	ENSG00000177875	CCDC184	387856	protein_coding	protein_coding	coiled-coil domain containing 184 [Source:HGNC Symbol;Acc:HGNC:33749]	12	48183584	48185926	1	172
CCDC81	ENSG00000149201	1.74604	0.419843	18.8377	1.42324e-05	0.00513773	ENSG00000149201	CCDC81	60494	protein_coding	protein_coding	coiled-coil domain containing 81 [Source:HGNC Symbol;Acc:HGNC:26281]	11	86374736	86423109	1	121
CD163	ENSG00000177575	1.6071	4.45388	13.6286	0.000222766	0.0310358	ENSG00000177575	CD163	9332	protein_coding	protein_coding	CD163 molecule [Source:HGNC Symbol;Acc:HGNC:1631]	12	7470813	7503893	-1	343
CD200	ENSG00000091972	-0.766914	5.42774	12.4054	0.000428089	0.0468626	ENSG00000091972	CD200	4345	protein_coding	protein_coding	CD200 molecule [Source:HGNC Symbol;Acc:HGNC:7203]	3	112332347	112362812	1	444
CD207	ENSG00000116031	-3.60908	-2.10689	21.6061	3.34778e-06	0.00178776	ENSG00000116031	CD207	50489	protein_coding	protein_coding	CD207 molecule, langerin [Source:HGNC Symbol;Acc:HGNC:17935]	2	70830214	70835822	-1	79
CD37	ENSG00000104894	1.22527	2.0936	16.1403	5.88191e-05	0.0136672	ENSG00000104894	CD37	951	protein_coding	nonsense_mediated_decay	CD37 molecule [Source:HGNC Symbol;Acc:HGNC:1666]	19	49335171	49343335	1	201
CDK5R2	ENSG00000171450	-0.798631	5.9221	12.9265	0.000323969	0.0393962	ENSG00000171450	CDK5R2	8941	protein_coding	protein_coding	cyclin-dependent kinase 5, regulatory subunit 2 (p39) [Source:HGNC Symbol;Acc:HGNC:1776]	2	218959655	218962162	1	391
CEACAM1	ENSG00000079385	2.19234	0.204146	24.1306	9.00182e-07	0.000682405	ENSG00000079385	CEACAM1	634	protein_coding	protein_coding	carcinoembryonic antigen-related cell adhesion molecule 1 (biliary glycoprotein) [Source:HGNC Symbol;Acc:HGNC:1814]	19	42507304	42561234	-1	52
CEBPA	ENSG00000245848	0.911381	3.14085	13.8627	0.00019666	0.0288852	ENSG00000245848	CEBPA	1050	protein_coding	protein_coding	CCAAT/enhancer binding protein (C/EBP), alpha [Source:HGNC Symbol;Acc:HGNC:1833]	19	33299934	33302564	-1	325
CHGB	ENSG00000089199	-0.933324	6.80538	12.7087	0.000363951	0.0423945	ENSG00000089199	CHGB	1114	protein_coding	protein_coding	chromogranin B [Source:HGNC Symbol;Acc:HGNC:1930]	20	5911430	5925361	1	415
CIITA	ENSG00000179583	0.958577	3.83097	12.934	0.000322665	0.0393962	ENSG00000179583	CIITA	4261	protein_coding	protein_coding	class II, major histocompatibility complex, transactivator [Source:HGNC Symbol;Acc:HGNC:7067]	16	10877198	10932281	1	392
CIRBP	ENSG00000099622	-0.93233	7.13617	21.5643	3.42166e-06	0.00180444	ENSG00000099622	CIRBP	1153	protein_coding	protein_coding	cold inducible RNA binding protein [Source:HGNC Symbol;Acc:HGNC:1982]	19	1259384	1274880	1	82
CITED2	ENSG00000164442	-0.716855	4.78759	12.672	0.000371171	0.0427947	ENSG00000164442	CITED2	10370	protein_coding	protein_coding	Cbp/p300-interacting transactivator, with Glu/Asp rich carboxy-terminal domain, 2 [Source:HGNC Symbol;Acc:HGNC:1987]	6	139371807	139374620	-1	418
CKMT1A	ENSG00000223572	-0.805252	3.72033	13.4204	0.000248899	0.0331753	ENSG00000223572	CKMT1A	548596	protein_coding	protein_coding	creatine kinase, mitochondrial 1A [Source:HGNC Symbol;Acc:HGNC:31736]	15	43692886	43699222	1	360
CKMT1B	ENSG00000237289	-1.44637	5.11224	35.339	2.77036e-09	6.31488e-06	ENSG00000237289	CKMT1B	1159	protein_coding	protein_coding	creatine kinase, mitochondrial 1B [Source:HGNC Symbol;Acc:HGNC:1995]	15	43593054	43604901	1	7
CLEC2L	ENSG00000236279	-0.894344	3.99399	13.0483	0.000303552	0.0382728	ENSG00000236279	CLEC2L	154790	protein_coding	protein_coding	C-type lectin domain family 2 member L [Source:HGNC Symbol;Acc:HGNC:21969]	7	139523856	139544984	1	384
CLEC4F	ENSG00000152672	-4.88007	-1.68044	22.0797	2.61557e-06	0.00148247	ENSG00000152672	CLEC4F	165530	protein_coding	protein_coding	C-type lectin domain family 4 member F [Source:HGNC Symbol;Acc:HGNC:25357]	2	70808643	70820600	-1	74
CLEC5A	ENSG00000258227	1.54853	0.529077	13.9652	0.000186225	0.0279276	ENSG00000258227	CLEC5A	23601	protein_coding	protein_coding	C-type lectin domain family 5 member A [Source:HGNC Symbol;Acc:HGNC:2054]	7	141927357	141947007	-1	314
CLUL1	ENSG00000079101	-2.58065	1.42112	13.8377	0.000199293	0.0291236	ENSG00000079101	CLUL1	27098	protein_coding	protein_coding	clusterin like 1 [Source:HGNC Symbol;Acc:HGNC:2096]	18	596988	650334	1	328
CMTM1	ENSG00000089505	1.17377	0.570926	12.9401	0.000321626	0.0393962	ENSG00000089505	CMTM1	113540	protein_coding	protein_coding	CKLF-like MARVEL transmembrane domain containing 1 [Source:HGNC Symbol;Acc:HGNC:19172]	16	66566393	66579137	1	393
CNN2	ENSG00000064666	1.19574	2.09056	14.7023	0.000125892	0.02213	ENSG00000064666	CNN2	1265	protein_coding	protein_coding	calponin 2 [Source:HGNC Symbol;Acc:HGNC:2156]	19	1026581	1039068	1	269
COL21A1	ENSG00000124749	1.146	3.19978	19.5441	9.83024e-06	0.00389815	ENSG00000124749	COL21A1	81578	protein_coding	nonsense_mediated_decay	collagen, type XXI, alpha 1 [Source:HGNC Symbol;Acc:HGNC:17025]	6	56056590	56394094	-1	110
COL25A1	ENSG00000188517	-0.921688	2.23771	12.9411	0.00032145	0.0393962	ENSG00000188517	COL25A1	84570	protein_coding	nonsense_mediated_decay	collagen, type XXV, alpha 1 [Source:HGNC Symbol;Acc:HGNC:18603]	4	108810721	109302657	-1	394
COL27A1	ENSG00000196739	1.16739	4.29732	25.438	4.56823e-07	0.000432883	ENSG00000196739	COL27A1	85301	protein_coding	protein_coding	collagen, type XXVII, alpha 1 [Source:HGNC Symbol;Acc:HGNC:22986]	9	114155560	114312511	1	42
COPG1	ENSG00000181789	-0.730363	6.3977	13.8097	0.000202286	0.0293489	ENSG00000181789	COPG1	22820	protein_coding	protein_coding	coatomer protein complex subunit gamma 1 [Source:HGNC Symbol;Acc:HGNC:2236]	3	129249606	129277773	1	331
COPS3	ENSG00000141030	-0.5694	4.75403	12.9841	0.000314154	0.0392829	ENSG00000141030	COPS3	8533	protein_coding	protein_coding	COP9 signalosome subunit 3 [Source:HGNC Symbol;Acc:HGNC:2239]	17	17246820	17281293	-1	388
COX5A	ENSG00000178741	-0.648563	5.32563	12.3472	0.000441659	0.0474908	ENSG00000178741	COX5A	9377	protein_coding	protein_coding	cytochrome c oxidase subunit Va [Source:HGNC Symbol;Acc:HGNC:2267]	15	74919791	74938168	-1	452
CPLX1	ENSG00000168993	-0.974617	7.58206	16.0383	6.20727e-05	0.0140465	ENSG00000168993	CPLX1	10815	protein_coding	protein_coding	complexin 1 [Source:HGNC Symbol;Acc:HGNC:2309]	4	784957	826198	-1	206
CPNE4	ENSG00000196353	-1.02486	5.76624	18.7514	1.48914e-05	0.00524774	ENSG00000196353	CPNE4	131034	protein_coding	protein_coding	copine IV [Source:HGNC Symbol;Acc:HGNC:2317]	3	131533555	132285410	-1	126
CRH	ENSG00000147571	-2.19603	0.491047	21.7439	3.11579e-06	0.00170235	ENSG00000147571	CRH	1392	protein_coding	protein_coding	corticotropin releasing hormone [Source:HGNC Symbol;Acc:HGNC:2355]	8	66176382	66178725	-1	78
CRHBP	ENSG00000145708	-1.41464	1.62707	18.1803	2.00947e-05	0.00638044	ENSG00000145708	CRHBP	1393	protein_coding	protein_coding	corticotropin releasing hormone binding protein [Source:HGNC Symbol;Acc:HGNC:2356]	5	76952713	76981158	1	142
CST7	ENSG00000077984	1.5651	0.0475798	12.3964	0.000430167	0.0469769	ENSG00000077984	CST7	8530	protein_coding	protein_coding	cystatin F [Source:HGNC Symbol;Acc:HGNC:2479]	20	24949230	24959928	1	445
CXCR4	ENSG00000121966	1.13099	2.73766	14.4174	0.000146446	0.0242661	ENSG00000121966	CXCR4	7852	protein_coding	protein_coding	chemokine (C-X-C motif) receptor 4 [Source:HGNC Symbol;Acc:HGNC:2561]	2	136114349	136118165	-1	288
CYP39A1	ENSG00000146233	1.4683	0.305598	13.1278	0.000290944	0.0372249	ENSG00000146233	CYP39A1	51302	protein_coding	protein_coding	cytochrome P450 family 39 subfamily A member 1 [Source:HGNC Symbol;Acc:HGNC:17449]	6	46549580	46652830	-1	377
DCLK1	ENSG00000133083	-0.895989	8.84885	19.581	9.64257e-06	0.00387274	ENSG00000133083	DCLK1	9201	protein_coding	protein_coding	doublecortin like kinase 1 [Source:HGNC Symbol;Acc:HGNC:2700]	13	35768652	36131306	-1	108
DDIT4	ENSG00000168209	1.27764	5.82179	21.3014	3.92447e-06	0.00195085	ENSG00000168209	DDIT4	54541	protein_coding	protein_coding	DNA damage inducible transcript 4 [Source:HGNC Symbol;Acc:HGNC:24944]	10	72273920	72276036	1	88
DDX25	ENSG00000109832	-0.642415	4.67477	13.9592	0.000186822	0.0279276	ENSG00000109832	DDX25	29118	protein_coding	protein_coding	DEAD (Asp-Glu-Ala-Asp) box helicase 25 [Source:HGNC Symbol;Acc:HGNC:18698]	11	125903376	125928829	1	315
DHRS11	ENSG00000278535	-1.08973	2.30665	18.3886	1.80128e-05	0.00587314	ENSG00000278535	DHRS11	79154	protein_coding	protein_coding	dehydrogenase/reductase (SDR family) member 11 [Source:HGNC Symbol;Acc:HGNC:28639]	17	36591798	36600806	1	138
DIRAS1	ENSG00000176490	-0.838661	7.05037	13.4666	0.000242849	0.0324609	ENSG00000176490	DIRAS1	148252	protein_coding	protein_coding	DIRAS family, GTP-binding RAS-like 1 [Source:HGNC Symbol;Acc:HGNC:19127]	19	2714567	2721418	-1	359
DLK1	ENSG00000185559	-3.17207	-2.05378	14.6537	0.000129178	0.0225767	ENSG00000185559	DLK1	8788	protein_coding	protein_coding	delta-like 1 homolog (Drosophila) [Source:HGNC Symbol;Acc:HGNC:2907]	14	100725705	100738224	1	271
DNAH11	ENSG00000105877	1.90192	1.63733	16.7407	4.28523e-05	0.0109655	ENSG00000105877	DNAH11	8701	protein_coding	protein_coding	dynein, axonemal, heavy chain 11 [Source:HGNC Symbol;Acc:HGNC:2942]	7	21543215	21901839	1	180
DSE	ENSG00000111817	0.747897	4.32005	18.5947	1.61671e-05	0.00553939	ENSG00000111817	DSE	29940	protein_coding	protein_coding	dermatan sulfate epimerase [Source:HGNC Symbol;Acc:HGNC:21144]	6	116254173	116444860	1	130
DSP	ENSG00000096696	1.96957	3.92255	20.4157	6.23156e-06	0.00269942	ENSG00000096696	DSP	1832	protein_coding	protein_coding	desmoplakin [Source:HGNC Symbol;Acc:HGNC:3052]	6	7541575	7586717	1	99
DYNC2LI1	ENSG00000138036	-0.671976	3.78282	12.2947	0.000454237	0.0485038	ENSG00000138036	DYNC2LI1	51626	protein_coding	protein_coding	dynein, cytoplasmic 2, light intermediate chain 1 [Source:HGNC Symbol;Acc:HGNC:24595]	2	43774039	43810010	1	454
EHBP1L1	ENSG00000173442	0.809669	4.56622	13.0883	0.000297149	0.0376219	ENSG00000173442	EHBP1L1	254102	protein_coding	protein_coding	EH domain binding protein 1 like 1 [Source:HGNC Symbol;Acc:HGNC:30682]	11	65576038	65592650	1	380
EIF5A2	ENSG00000163577	-0.998382	4.65404	23.9772	9.74843e-07	0.000728369	ENSG00000163577	EIF5A2	56648	protein_coding	protein_coding	eukaryotic translation initiation factor 5A2 [Source:HGNC Symbol;Acc:HGNC:3301]	3	170888415	170908693	-1	53
ELK1	ENSG00000126767	0.872994	6.01494	15.8187	6.97094e-05	0.0149385	ENSG00000126767	ELK1	2002	protein_coding	protein_coding	ELK1, member of ETS oncogene family [Source:HGNC Symbol;Acc:HGNC:3321]	X	47635521	47650604	-1	222
EMP3	ENSG00000142227	1.26184	1.88835	19.2715	1.13387e-05	0.00432481	ENSG00000142227	EMP3	2014	protein_coding	protein_coding	epithelial membrane protein 3 [Source:HGNC Symbol;Acc:HGNC:3335]	19	48321509	48330553	1	114
ENTPD3	ENSG00000168032	-0.950562	4.10736	14.1044	0.000172936	0.027022	ENSG00000168032	ENTPD3	956	protein_coding	protein_coding	ectonucleoside triphosphate diphosphohydrolase 3 [Source:HGNC Symbol;Acc:HGNC:3365]	3	40387156	40428619	1	304
ERLEC1	ENSG00000068912	-0.54041	5.21269	12.416	0.000425677	0.0467674	ENSG00000068912	ERLEC1	27248	protein_coding	protein_coding	endoplasmic reticulum lectin 1 [Source:HGNC Symbol;Acc:HGNC:25222]	2	53787044	53818819	1	442
EVA1B	ENSG00000142694	1.42128	0.667283	15.8441	6.87804e-05	0.0148653	ENSG00000142694	EVA1B	55194	protein_coding	protein_coding	eva-1 homolog B (C. elegans) [Source:HGNC Symbol;Acc:HGNC:25558]	1	36322031	36324154	-1	218
EXTL2	ENSG00000162694	-0.659074	5.30846	13.1952	0.000280672	0.0363711	ENSG00000162694	EXTL2	2135	protein_coding	protein_coding	exostosin-like glycosyltransferase 2 [Source:HGNC Symbol;Acc:HGNC:3516]	1	100872372	100895998	-1	371
F7	ENSG00000057593	-1.36121	0.090575	12.4443	0.00041926	0.0463141	ENSG00000057593	F7	2155	protein_coding	protein_coding	coagulation factor VII (serum prothrombin conversion accelerator) [Source:HGNC Symbol;Acc:HGNC:3544]	13	113105788	113120681	1	439
FAHD2B	ENSG00000144199	-0.725312	3.71222	14.7672	0.000121632	0.0216956	ENSG00000144199	FAHD2B	151313	protein_coding	protein_coding	fumarylacetoacetate hydrolase domain containing 2B [Source:HGNC Symbol;Acc:HGNC:25318]	2	97083583	97094882	-1	264
FAM105A	ENSG00000145569	0.791372	2.89317	15.6733	7.52785e-05	0.0157425	ENSG00000145569	FAM105A	54491	protein_coding	protein_coding	family with sequence similarity 105 member A [Source:HGNC Symbol;Acc:HGNC:25629]	5	14581775	14615007	1	226
FAM107A	ENSG00000168309	0.862354	10.1266	21.0171	4.55192e-06	0.00215669	ENSG00000168309	FAM107A	11170	protein_coding	protein_coding	family with sequence similarity 107 member A [Source:HGNC Symbol;Acc:HGNC:30827]	3	58564117	58627610	-1	92
FAM129B	ENSG00000136830	0.700745	4.74676	12.8994	0.000328684	0.039629	ENSG00000136830	FAM129B	64855	protein_coding	protein_coding	family with sequence similarity 129 member B [Source:HGNC Symbol;Acc:HGNC:25282]	9	127505339	127578989	-1	400
FAM162A	ENSG00000114023	-0.716349	4.77056	18.8417	1.42031e-05	0.00513773	ENSG00000114023	FAM162A	26355	protein_coding	protein_coding	family with sequence similarity 162 member A [Source:HGNC Symbol;Acc:HGNC:17865]	3	122384176	122412334	1	122
FAM179A	ENSG00000189350	1.07386	2.29146	16.0216	6.26228e-05	0.014066	ENSG00000189350	FAM179A	165186	protein_coding	protein_coding	family with sequence similarity 179 member A [Source:HGNC Symbol;Acc:HGNC:33715]	2	28956611	29061373	1	208
FAM229A	ENSG00000225828	0.780667	3.26567	21.5437	3.45849e-06	0.00180813	ENSG00000225828	FAM229A	100128071	protein_coding	protein_coding	family with sequence similarity 229 member A [Source:HGNC Symbol;Acc:HGNC:44652]	1	32361270	32364278	-1	83
FAM3C	ENSG00000196937	-0.80262	5.82233	17.5411	2.81169e-05	0.00811989	ENSG00000196937	FAM3C	10447	protein_coding	protein_coding	family with sequence similarity 3 member C [Source:HGNC Symbol;Acc:HGNC:18664]	7	121348851	121396364	-1	155
FAM46A	ENSG00000112773	0.968146	2.49563	12.9518	0.000319612	0.0393962	ENSG00000112773	FAM46A	55603	protein_coding	protein_coding	family with sequence similarity 46 member A [Source:HGNC Symbol;Acc:HGNC:18345]	6	81491439	81752774	-1	395
FAM65C	ENSG00000042062	1.29709	2.21171	16.4778	4.92218e-05	0.0119404	ENSG00000042062	FAM65C	140876	protein_coding	protein_coding	family with sequence similarity 65 member C [Source:HGNC Symbol;Acc:HGNC:16168]	20	50586108	50691528	-1	190
FANCC	ENSG00000158169	1.1003	2.74409	28.7177	8.37347e-08	0.000103636	ENSG00000158169	FANCC	2176	protein_coding	protein_coding	Fanconi anemia complementation group C [Source:HGNC Symbol;Acc:HGNC:3584]	9	95099054	95317709	-1	28
FAR2	ENSG00000064763	-0.708142	4.62479	13.7447	0.000209406	0.0297415	ENSG00000064763	FAR2	55711	protein_coding	protein_coding	fatty acyl-CoA reductase 2 [Source:HGNC Symbol;Acc:HGNC:25531]	12	29149103	29340980	1	339
FARSB	ENSG00000116120	-0.905636	4.88947	32.1495	1.42753e-08	2.47355e-05	ENSG00000116120	FARSB	10056	protein_coding	protein_coding	phenylalanyl-tRNA synthetase beta subunit [Source:HGNC Symbol;Acc:HGNC:17800]	2	222570536	222656337	-1	16
FAS	ENSG00000026103	1.02116	2.64701	16.0245	6.25289e-05	0.014066	ENSG00000026103	FAS	355	protein_coding	protein_coding	Fas cell surface death receptor [Source:HGNC Symbol;Acc:HGNC:11920]	10	88990531	89015785	1	209
FBLN1	ENSG00000077942	0.781232	4.52189	12.3941	0.000430682	0.0469769	ENSG00000077942	FBLN1	2192	protein_coding	protein_coding	fibulin 1 [Source:HGNC Symbol;Acc:HGNC:3600]	22	45502238	45601135	1	446
FBXO9	ENSG00000112146	-0.541588	6.0244	14.236	0.000161258	0.0257138	ENSG00000112146	FBXO9	26268	protein_coding	protein_coding	F-box protein 9 [Source:HGNC Symbol;Acc:HGNC:13588]	6	53051991	53100873	1	300
FBXW7	ENSG00000109670	-0.741972	7.5968	12.5962	0.000386525	0.0440606	ENSG00000109670	FBXW7	55294	protein_coding	protein_coding	F-box and WD repeat domain containing 7 [Source:HGNC Symbol;Acc:HGNC:16712]	4	152321259	152536101	-1	425
FCGBP	ENSG00000275395	1.60766	4.09708	24.6731	6.79246e-07	0.000556669	ENSG00000275395	FCGBP	8857	protein_coding	protein_coding	Fc fragment of IgG binding protein [Source:HGNC Symbol;Acc:HGNC:13572]	19	39863323	39934626	-1	49
FCGR2A	ENSG00000143226	0.93544	3.5505	16.0445	6.18716e-05	0.0140465	ENSG00000143226	FCGR2A	2212	protein_coding	protein_coding	Fc fragment of IgG, low affinity IIa, receptor (CD32) [Source:HGNC Symbol;Acc:HGNC:3616]	1	161505430	161524013	1	207
FCN1	ENSG00000085265	1.62031	0.109774	18.94	1.34895e-05	0.00498833	ENSG00000085265	FCN1	2219	protein_coding	protein_coding	ficolin 1 [Source:HGNC Symbol;Acc:HGNC:3623]	9	134905890	134917963	-1	118
FGD3	ENSG00000127084	1.04872	1.56216	13.829	0.000200219	0.0291887	ENSG00000127084	FGD3	89846	protein_coding	protein_coding	FYVE, RhoGEF and PH domain containing 3 [Source:HGNC Symbol;Acc:HGNC:16027]	9	92947451	93036236	1	329
FH	ENSG00000091483	-0.696801	4.78323	15.8318	6.92282e-05	0.014888	ENSG00000091483	FH	2271	protein_coding	protein_coding	fumarate hydratase [Source:HGNC Symbol;Acc:HGNC:3700]	1	241497603	241519761	-1	221
FIBP	ENSG00000172500	-0.612499	4.8829	13.3273	0.000261564	0.0346543	ENSG00000172500	FIBP	9158	protein_coding	protein_coding	fibroblast growth factor (acidic) intracellular binding protein [Source:HGNC Symbol;Acc:HGNC:3705]	11	65883741	65888539	-1	362
FLT4	ENSG00000037280	0.900904	2.28857	17.774	2.48765e-05	0.00735931	ENSG00000037280	FLT4	2324	protein_coding	protein_coding	fms-related tyrosine kinase 4 [Source:HGNC Symbol;Acc:HGNC:3767]	5	180601506	180649624	-1	152
FMOD	ENSG00000122176	1.64031	2.32158	18.6217	1.59399e-05	0.00552384	ENSG00000122176	FMOD	2331	protein_coding	protein_coding	fibromodulin [Source:HGNC Symbol;Acc:HGNC:3774]	1	203340628	203351489	-1	129
FNDC5	ENSG00000160097	-0.785113	4.75697	15.9088	6.64688e-05	0.0146053	ENSG00000160097	FNDC5	252995	protein_coding	protein_coding	fibronectin type III domain containing 5 [Source:HGNC Symbol;Acc:HGNC:20240]	1	32862268	32872482	-1	215
FOXJ1	ENSG00000129654	1.84054	1.62052	22.6815	1.91196e-06	0.0011311	ENSG00000129654	FOXJ1	2302	protein_coding	protein_coding	forkhead box J1 [Source:HGNC Symbol;Acc:HGNC:3816]	17	76136333	76141299	-1	69
FZD1	ENSG00000157240	0.795696	3.23889	14.5686	0.000135146	0.0227767	ENSG00000157240	FZD1	8321	protein_coding	protein_coding	frizzled class receptor 1 [Source:HGNC Symbol;Acc:HGNC:4038]	7	91264364	91271326	1	282
FZD7	ENSG00000155760	1.05273	2.69329	15.0108	0.000106896	0.0199406	ENSG00000155760	FZD7	8324	protein_coding	protein_coding	frizzled class receptor 7 [Source:HGNC Symbol;Acc:HGNC:4045]	2	202034587	202038445	1	251
FZD8	ENSG00000177283	0.836509	3.4525	13.6049	0.000225593	0.0312359	ENSG00000177283	FZD8	8325	protein_coding	protein_coding	frizzled class receptor 8 [Source:HGNC Symbol;Acc:HGNC:4046]	10	35638249	35642278	-1	347
G0S2	ENSG00000123689	1.51186	1.04652	18.3156	1.87166e-05	0.00603771	ENSG00000123689	G0S2	50486	protein_coding	protein_coding	G0/G1 switch 2 [Source:HGNC Symbol;Acc:HGNC:30229]	1	209675420	209676388	1	139
GABRA1	ENSG00000022355	-1.02216	7.58847	18.142	2.05033e-05	0.00647626	ENSG00000022355	GABRA1	2554	protein_coding	protein_coding	gamma-aminobutyric acid (GABA) A receptor, alpha 1 [Source:HGNC Symbol;Acc:HGNC:4075]	5	161847191	161899981	1	143
GABRB2	ENSG00000145864	-0.869898	8.379	16.1021	6.00177e-05	0.0138397	ENSG00000145864	GABRB2	2561	protein_coding	protein_coding	gamma-aminobutyric acid (GABA) A receptor, beta 2 [Source:HGNC Symbol;Acc:HGNC:4082]	5	161288429	161549044	-1	203
GABRD	ENSG00000187730	-1.03363	6.06772	19.7385	8.87934e-06	0.00361407	ENSG00000187730	GABRD	2563	protein_coding	protein_coding	gamma-aminobutyric acid (GABA) A receptor, delta [Source:HGNC Symbol;Acc:HGNC:4084]	1	2019324	2030751	1	105
GABRG2	ENSG00000113327	-0.887361	7.36369	13.7849	0.000204977	0.0294526	ENSG00000113327	GABRG2	2566	protein_coding	protein_coding	gamma-aminobutyric acid (GABA) A receptor, gamma 2 [Source:HGNC Symbol;Acc:HGNC:4087]	5	162067540	162155536	1	335
GAD1	ENSG00000128683	-1.05513	6.42158	14.2728	0.000158132	0.0254379	ENSG00000128683	GAD1	2571	protein_coding	protein_coding	glutamate decarboxylase 1 [Source:HGNC Symbol;Acc:HGNC:4092]	2	170813213	170861151	1	299
GAD2	ENSG00000136750	-0.995722	5.73679	13.1344	0.000289929	0.0371734	ENSG00000136750	GAD2	2572	protein_coding	protein_coding	glutamate decarboxylase 2 [Source:HGNC Symbol;Acc:HGNC:4093]	10	26216307	26304558	1	375
GAREM2	ENSG00000157833	0.863652	5.39587	13.5436	0.000233079	0.031631	ENSG00000157833	GAREM2	150946	protein_coding	protein_coding	GRB2 associated regulator of MAPK1 subtype 2 [Source:HGNC Symbol;Acc:HGNC:27172]	2	26173091	26189663	1	354
GCNT4	ENSG00000176928	-0.836955	4.2494	14.8212	0.000118202	0.0212714	ENSG00000176928	GCNT4	51301	protein_coding	protein_coding	glucosaminyl (N-acetyl) transferase 4, core 2 [Source:HGNC Symbol;Acc:HGNC:17973]	5	75025346	75030899	-1	261
GDPD3	ENSG00000102886	1.0819	0.741675	12.2823	0.000457264	0.0487368	ENSG00000102886	GDPD3	79153	protein_coding	protein_coding	glycerophosphodiester phosphodiesterase domain containing 3 [Source:HGNC Symbol;Acc:HGNC:28638]	16	30104810	30113856	-1	457
GEM	ENSG00000164949	1.25213	2.67996	18.2398	1.94765e-05	0.00624959	ENSG00000164949	GEM	2669	protein_coding	protein_coding	GTP binding protein overexpressed in skeletal muscle [Source:HGNC Symbol;Acc:HGNC:4234]	8	94249253	94262350	-1	140
GLRB	ENSG00000109738	-0.771891	5.97102	13.2738	0.000269137	0.0351769	ENSG00000109738	GLRB	2743	protein_coding	protein_coding	glycine receptor beta [Source:HGNC Symbol;Acc:HGNC:4329]	4	157076057	157172090	1	367
GNA12	ENSG00000146535	0.651838	6.75512	15.2857	9.24135e-05	0.0179632	ENSG00000146535	GNA12	2768	protein_coding	protein_coding	guanine nucleotide binding protein (G protein) alpha 12 [Source:HGNC Symbol;Acc:HGNC:4380]	7	2728112	2844324	-1	241
GPR149	ENSG00000174948	-1.206	-0.100957	13.792	0.000204207	0.0294505	ENSG00000174948	GPR149	344758	protein_coding	protein_coding	G protein-coupled receptor 149 [Source:HGNC Symbol;Acc:HGNC:23627]	3	154337672	154429715	-1	332
GPR153	ENSG00000158292	0.789669	3.61651	12.5057	0.000405722	0.0452305	ENSG00000158292	GPR153	387509	protein_coding	protein_coding	G protein-coupled receptor 153 [Source:HGNC Symbol;Acc:HGNC:23618]	1	6247346	6260975	-1	435
GSS	ENSG00000100983	-0.720514	3.76252	13.9306	0.000189684	0.0281261	ENSG00000100983	GSS	2937	protein_coding	protein_coding	glutathione synthetase [Source:HGNC Symbol;Acc:HGNC:4624]	20	34928430	34955817	-1	322
GSTA4	ENSG00000170899	-0.72321	4.69333	16.2202	5.63894e-05	0.013255	ENSG00000170899	GSTA4	2941	protein_coding	protein_coding	glutathione S-transferase alpha 4 [Source:HGNC Symbol;Acc:HGNC:4629]	6	52977948	52995378	-1	198
HAP1	ENSG00000173805	0.713897	4.02853	12.3619	0.000438186	0.047245	ENSG00000173805	HAP1	9001	protein_coding	protein_coding	huntingtin-associated protein 1 [Source:HGNC Symbol;Acc:HGNC:4812]	17	41717742	41734644	-1	449
HAPLN4	ENSG00000187664	-1.06173	6.76518	14.0509	0.000177929	0.0275015	ENSG00000187664	HAPLN4	404037	protein_coding	protein_coding	hyaluronan and proteoglycan link protein 4 [Source:HGNC Symbol;Acc:HGNC:31357]	19	19255641	19262796	-1	308
HBQ1	ENSG00000086506	-1.85693	-1.25233	14.0476	0.000178242	0.0275015	ENSG00000086506	HBQ1	3049	protein_coding	protein_coding	hemoglobin subunit theta 1 [Source:HGNC Symbol;Acc:HGNC:4833]	16	180453	181181	1	309
HCLS1	ENSG00000180353	0.991442	3.5784	31.085	2.46974e-08	3.78201e-05	ENSG00000180353	HCLS1	3059	protein_coding	protein_coding	hematopoietic cell-specific Lyn substrate 1 [Source:HGNC Symbol;Acc:HGNC:4844]	3	121631399	121660927	-1	19
HEBP2	ENSG00000051620	0.789121	3.97536	17.5689	2.77088e-05	0.00804032	ENSG00000051620	HEBP2	23593	protein_coding	protein_coding	heme binding protein 2 [Source:HGNC Symbol;Acc:HGNC:15716]	6	138403531	138422197	1	154
HIF3A	ENSG00000124440	1.22005	5.68871	28.4743	9.49498e-08	0.000112908	ENSG00000124440	HIF3A	64344	protein_coding	nonsense_mediated_decay	hypoxia inducible factor 3, alpha subunit [Source:HGNC Symbol;Acc:HGNC:15825]	19	46297046	46343433	1	30
HIGD1A	ENSG00000181061	-0.68104	6.14362	13.6922	0.000215342	0.0303008	ENSG00000181061	HIGD1A	25994	protein_coding	protein_coding	HIG1 hypoxia inducible domain family member 1A [Source:HGNC Symbol;Acc:HGNC:29527]	3	42784298	42804531	-1	341
HIGD1B	ENSG00000131097	1.24181	2.2197	22.1895	2.47024e-06	0.00141331	ENSG00000131097	HIGD1B	51751	protein_coding	protein_coding	HIG1 hypoxia inducible domain family member 1B [Source:HGNC Symbol;Acc:HGNC:24318]	17	44846353	44850480	1	73
HIST1H2BN	ENSG00000233822	-1.0645	2.16278	14.3886	0.000148697	0.0245223	ENSG00000233822	HIST1H2BN	8341	protein_coding	protein_coding	histone cluster 1, H2bn [Source:HGNC Symbol;Acc:HGNC:4749]	6	27837760	27865798	1	289
HK3	ENSG00000160883	2.17342	0.286728	30.2845	3.7309e-08	5.38619e-05	ENSG00000160883	HK3	3101	protein_coding	protein_coding	hexokinase 3 (white cell) [Source:HGNC Symbol;Acc:HGNC:4925]	5	176880869	176899332	-1	22
HLA-DRB5	ENSG00000198502	3.25405	0.93085	25.6509	4.09113e-07	0.000417991	ENSG00000198502	HLA-DRB5	3127	protein_coding	protein_coding	major histocompatibility complex, class II, DR beta 5 [Source:HGNC Symbol;Acc:HGNC:4953]	6	32517343	32530287	-1	38
HMGCLL1	ENSG00000146151	-0.638062	3.79769	16.7499	4.26454e-05	0.0109588	ENSG00000146151	HMGCLL1	54511	protein_coding	protein_coding	3-hydroxymethyl-3-methylglutaryl-CoA lyase-like 1 [Source:HGNC Symbol;Acc:HGNC:21359]	6	55434369	55579214	-1	179
HMGCS1	ENSG00000112972	-0.70638	6.15849	15.6601	7.58052e-05	0.0157982	ENSG00000112972	HMGCS1	3157	protein_coding	protein_coding	3-hydroxy-3-methylglutaryl-CoA synthase 1 [Source:HGNC Symbol;Acc:HGNC:5007]	5	43289395	43313512	-1	228
HMHA1	ENSG00000180448	1.21138	2.80875	31.2652	2.25081e-08	3.68926e-05	ENSG00000180448	HMHA1	23526	protein_coding	protein_coding	histocompatibility (minor) HA-1 [Source:HGNC Symbol;Acc:HGNC:17102]	19	1065923	1086628	1	18
HMOX2	ENSG00000103415	-0.726817	4.63979	13.1119	0.000293424	0.0373845	ENSG00000103415	HMOX2	3163	protein_coding	protein_coding	heme oxygenase 2 [Source:HGNC Symbol;Acc:HGNC:5014]	16	4474690	4510347	1	379
HP	ENSG00000257017	3.17643	-1.32611	14.9488	0.000110468	0.0201791	ENSG00000257017	HP	3240	protein_coding	protein_coding	haptoglobin [Source:HGNC Symbol;Acc:HGNC:5141]	16	72054592	72061055	1	257
HPRT1	ENSG00000165704	-0.871134	4.77257	14.9748	0.000108954	0.0200458	ENSG00000165704	HPRT1	3251	protein_coding	protein_coding	hypoxanthine phosphoribosyltransferase 1 [Source:HGNC Symbol;Acc:HGNC:5157]	X	134460153	134520513	1	254
HSD11B2	ENSG00000176387	1.55614	2.15221	21.3263	3.87389e-06	0.00194162	ENSG00000176387	HSD11B2	3291	protein_coding	protein_coding	hydroxysteroid (11-beta) dehydrogenase 2 [Source:HGNC Symbol;Acc:HGNC:5209]	16	67430652	67437553	1	87
HSPA6	ENSG00000173110	2.26107	3.83894	13.5811	0.000228472	0.0314131	ENSG00000173110	HSPA6	3310	protein_coding	protein_coding	heat shock protein family A (Hsp70) member 6 [Source:HGNC Symbol;Acc:HGNC:5239]	1	161524540	161526910	1	349
HSPB1	ENSG00000106211	1.47165	6.61958	21.5988	3.36056e-06	0.00178776	ENSG00000106211	HSPB1	3315	protein_coding	protein_coding	heat shock protein family B (small) member 1 [Source:HGNC Symbol;Acc:HGNC:5246]	7	76302544	76304295	1	80
HTR2A	ENSG00000102468	-0.85434	6.01252	13.5733	0.000229432	0.0314131	ENSG00000102468	HTR2A	3356	protein_coding	protein_coding	5-hydroxytryptamine (serotonin) receptor 2A, G protein-coupled [Source:HGNC Symbol;Acc:HGNC:5293]	13	46831550	46897076	-1	350
ICA1	ENSG00000003147	-0.786945	5.43258	16.9724	3.7927e-05	0.0100442	ENSG00000003147	ICA1	3382	protein_coding	protein_coding	islet cell autoantigen 1 [Source:HGNC Symbol;Acc:HGNC:5343]	7	8113184	8262687	-1	174
IGDCC4	ENSG00000103742	0.796544	4.36309	14.7961	0.000119785	0.0214926	ENSG00000103742	IGDCC4	57722	protein_coding	protein_coding	immunoglobulin superfamily, DCC subclass, member 4 [Source:HGNC Symbol;Acc:HGNC:13770]	15	65381464	65423072	-1	262
IGSF10	ENSG00000152580	1.15709	1.32795	14.5985	0.000133017	0.022661	ENSG00000152580	IGSF10	285313	protein_coding	protein_coding	immunoglobulin superfamily member 10 [Source:HGNC Symbol;Acc:HGNC:26384]	3	151425384	151458709	-1	274
IL16	ENSG00000172349	0.960727	3.14003	28.6191	8.8111e-08	0.000106872	ENSG00000172349	IL16	3603	protein_coding	nonsense_mediated_decay	interleukin 16 [Source:HGNC Symbol;Acc:HGNC:5980]	15	81159575	81314058	1	29
IL17REL	ENSG00000188263	-5.25313	-1.17987	31.0656	2.49448e-08	3.78201e-05	ENSG00000188263	IL17REL	400935	protein_coding	protein_coding	interleukin 17 receptor E-like [Source:HGNC Symbol;Acc:HGNC:33808]	22	49994513	50012659	-1	20
IL18	ENSG00000150782	1.76063	1.22386	23.3308	1.36402e-06	0.000940025	ENSG00000150782	IL18	3606	protein_coding	protein_coding	interleukin 18 [Source:HGNC Symbol;Acc:HGNC:5986]	11	112143251	112164117	-1	58
IL18R1	ENSG00000115604	1.6459	0.941632	12.9749	0.00031569	0.0393128	ENSG00000115604	IL18R1	8809	protein_coding	protein_coding	interleukin 18 receptor 1 [Source:HGNC Symbol;Acc:HGNC:5988]	2	102311529	102398775	1	390
IL1R2	ENSG00000115590	3.67521	1.08534	28.8982	7.62848e-08	9.63827e-05	ENSG00000115590	IL1R2	7850	protein_coding	protein_coding	interleukin 1 receptor, type II [Source:HGNC Symbol;Acc:HGNC:5994]	2	101991844	102028544	1	27
INA	ENSG00000148798	-1.08886	7.70394	12.5225	0.000402087	0.0450739	ENSG00000148798	INA	9118	protein_coding	protein_coding	internexin neuronal intermediate filament protein alpha [Source:HGNC Symbol;Acc:HGNC:6057]	10	103277163	103290351	1	432
INHA	ENSG00000123999	-1.42448	0.320043	14.2999	0.00015587	0.0252652	ENSG00000123999	INHA	3623	protein_coding	protein_coding	inhibin alpha [Source:HGNC Symbol;Acc:HGNC:6065]	2	219569162	219575713	1	296
INPP5D	ENSG00000168918	0.761864	3.81565	13.6296	0.000222647	0.0310358	ENSG00000168918	INPP5D	3635	protein_coding	protein_coding	inositol polyphosphate-5-phosphatase D [Source:HGNC Symbol;Acc:HGNC:6079]	2	233059967	233207903	1	344
INPP5F	ENSG00000198825	-0.852951	7.40798	14.6711	0.000127992	0.0224341	ENSG00000198825	INPP5F	22876	protein_coding	protein_coding	inositol polyphosphate-5-phosphatase F [Source:HGNC Symbol;Acc:HGNC:17054]	10	119726097	119829278	1	270
INSRR	ENSG00000027644	3.75204	-0.309991	19.7457	8.84602e-06	0.00361407	ENSG00000027644	INSRR	3645	protein_coding	protein_coding	insulin receptor-related receptor [Source:HGNC Symbol;Acc:HGNC:6093]	1	156840063	156859018	-1	106
ITFG1	ENSG00000129636	-0.695538	6.01823	13.7502	0.000208795	0.0297244	ENSG00000129636	ITFG1	81533	protein_coding	protein_coding	integrin alpha FG-GAP repeat containing 1 [Source:HGNC Symbol;Acc:HGNC:30697]	16	47154387	47464149	-1	338
ITGA10	ENSG00000143127	1.3586	3.02824	25.0557	5.56977e-07	0.000493523	ENSG00000143127	ITGA10	8515	protein_coding	protein_coding	integrin subunit alpha 10 [Source:HGNC Symbol;Acc:HGNC:6135]	1	145891208	145910189	-1	44
ITGB2	ENSG00000160255	0.901	4.03551	17.0847	3.57498e-05	0.00972235	ENSG00000160255	ITGB2	3689	protein_coding	protein_coding	integrin subunit beta 2 [Source:HGNC Symbol;Acc:HGNC:6155]	21	44885953	44931989	-1	168
ITPKB	ENSG00000143772	0.776882	8.46364	13.8715	0.000195742	0.0288831	ENSG00000143772	ITPKB	3707	protein_coding	protein_coding	inositol-trisphosphate 3-kinase B [Source:HGNC Symbol;Acc:HGNC:6179]	1	226631690	226739323	-1	324
ITPRIP	ENSG00000148841	0.881157	3.43115	14.5974	0.000133097	0.022661	ENSG00000148841	ITPRIP	85450	protein_coding	protein_coding	inositol 1,4,5-trisphosphate receptor interacting protein [Source:HGNC Symbol;Acc:HGNC:29370]	10	104309698	104338404	-1	275
ITPRIPL2	ENSG00000205730	0.772879	4.36006	12.494	0.000408269	0.045431	ENSG00000205730	ITPRIPL2	162073	protein_coding	protein_coding	inositol 1,4,5-trisphosphate receptor interacting protein-like 2 [Source:HGNC Symbol;Acc:HGNC:27257]	16	19113932	19121629	1	436
JAML	ENSG00000160593	2.21479	0.60955	26.8575	2.19027e-07	0.000250625	ENSG00000160593	JAML	120425	protein_coding	protein_coding	junction adhesion molecule like [Source:HGNC Symbol;Acc:HGNC:19084]	11	118193740	118225094	-1	32
KANK2	ENSG00000197256	1.11299	5.33972	22.7411	1.85365e-06	0.0011311	ENSG00000197256	KANK2	25959	protein_coding	protein_coding	KN motif and ankyrin repeat domains 2 [Source:HGNC Symbol;Acc:HGNC:29300]	19	11164267	11197791	-1	70
KCNAB3	ENSG00000170049	-0.904577	4.78198	17.0171	3.70444e-05	0.00987563	ENSG00000170049	KCNAB3	9196	protein_coding	protein_coding	potassium channel, voltage gated subfamily A regulatory beta subunit 3 [Source:HGNC Symbol;Acc:HGNC:6230]	17	7921859	7929803	-1	173
KCNE4	ENSG00000152049	1.63568	2.79121	37.6462	8.48125e-10	2.23632e-06	ENSG00000152049	KCNE4	23704	protein_coding	protein_coding	potassium channel, voltage gated subfamily E regulatory beta subunit 4 [Source:HGNC Symbol;Acc:HGNC:6244]	2	223051814	223198399	1	6
KCNH4	ENSG00000089558	-1.08319	3.32675	12.8397	0.000339342	0.0404317	ENSG00000089558	KCNH4	23415	protein_coding	protein_coding	potassium channel, voltage gated eag related subfamily H, member 4 [Source:HGNC Symbol;Acc:HGNC:6253]	17	42156891	42181278	-1	405
KCNIP4	ENSG00000185774	-0.895102	4.52554	13.8974	0.000193069	0.0285582	ENSG00000185774	KCNIP4	80333	protein_coding	protein_coding	Kv channel interacting protein 4 [Source:HGNC Symbol;Acc:HGNC:30083]	4	20728616	21948799	-1	323
KCNN3	ENSG00000143603	0.804464	6.45658	14.2906	0.000156642	0.0252652	ENSG00000143603	KCNN3	3782	protein_coding	protein_coding	potassium channel, calcium activated intermediate/small conductance subfamily N alpha, member 3 [Source:HGNC Symbol;Acc:HGNC:6292]	1	154697455	154870280	-1	297
KIAA0930	ENSG00000100364	0.581769	7.92776	12.5359	0.0003992	0.0448677	ENSG00000100364	KIAA0930	23313	protein_coding	protein_coding	KIAA0930 [Source:HGNC Symbol;Acc:HGNC:1314]	22	45190338	45240769	-1	428
KLF15	ENSG00000163884	0.668863	4.58145	16.6864	4.4095e-05	0.0111891	ENSG00000163884	KLF15	28999	protein_coding	protein_coding	Kruppel-like factor 15 [Source:HGNC Symbol;Acc:HGNC:14536]	3	126342635	126357442	-1	182
KLHDC7A	ENSG00000179023	3.74619	-1.37221	13.2946	0.000266176	0.0349317	ENSG00000179023	KLHDC7A	127707	protein_coding	protein_coding	kelch domain containing 7A [Source:HGNC Symbol;Acc:HGNC:26791]	1	18480982	18486126	1	364
KLHL6	ENSG00000172578	1.46539	1.82944	21.2526	4.02554e-06	0.00196881	ENSG00000172578	KLHL6	89857	protein_coding	protein_coding	kelch like family member 6 [Source:HGNC Symbol;Acc:HGNC:18653]	3	183487531	183555689	-1	89
KRT5	ENSG00000186081	-2.34222	-0.453484	16.0612	6.13291e-05	0.0140247	ENSG00000186081	KRT5	3852	protein_coding	protein_coding	keratin 5, type II [Source:HGNC Symbol;Acc:HGNC:6442]	12	52514575	52520687	-1	205
LAMB2	ENSG00000172037	0.678874	5.91463	14.4568	0.000143412	0.0238939	ENSG00000172037	LAMB2	3913	protein_coding	protein_coding	laminin subunit beta 2 [Source:HGNC Symbol;Acc:HGNC:6487]	3	49121114	49133118	-1	286
LAT2	ENSG00000086730	0.88354	2.47858	16.1651	5.80546e-05	0.0135938	ENSG00000086730	LAT2	7462	protein_coding	protein_coding	linker for activation of T-cells family member 2 [Source:HGNC Symbol;Acc:HGNC:12749]	7	74199652	74229834	1	199
LATS2	ENSG00000150457	1.01332	3.41245	17.348	3.11232e-05	0.00877905	ENSG00000150457	LATS2	26524	protein_coding	protein_coding	large tumor suppressor kinase 2 [Source:HGNC Symbol;Acc:HGNC:6515]	13	20973032	21061547	-1	159
LCP1	ENSG00000136167	0.866246	4.0634	20.2568	6.77116e-06	0.00291237	ENSG00000136167	LCP1	3936	protein_coding	protein_coding	lymphocyte cytosolic protein 1 (L-plastin) [Source:HGNC Symbol;Acc:HGNC:6528]	13	46125920	46211871	-1	100
LGI2	ENSG00000153012	-0.923407	4.13473	16.9372	3.86374e-05	0.0101437	ENSG00000153012	LGI2	55203	protein_coding	protein_coding	leucine-rich repeat LGI family member 2 [Source:HGNC Symbol;Acc:HGNC:18710]	4	24998847	25030879	-1	176
LHCGR	ENSG00000138039	2.48094	-0.920695	13.5605	0.000230993	0.0314805	ENSG00000138039	LHCGR	3973	protein_coding	protein_coding	luteinizing hormone/choriogonadotropin receptor [Source:HGNC Symbol;Acc:HGNC:6585]	2	48686775	48755730	-1	353
LHFPL2	ENSG00000145685	0.659932	4.74897	13.7808	0.000205429	0.0294526	ENSG00000145685	LHFPL2	10184	protein_coding	protein_coding	lipoma HMGIC fusion partner-like 2 [Source:HGNC Symbol;Acc:HGNC:6588]	5	78485215	78770021	-1	336
LHX2	ENSG00000106689	0.703031	5.27961	13.5345	0.000234222	0.0316361	ENSG00000106689	LHX2	9355	protein_coding	protein_coding	LIM homeobox 2 [Source:HGNC Symbol;Acc:HGNC:6594]	9	124001670	124033301	1	355
LIN7B	ENSG00000104863	-0.800739	2.41269	13.1552	0.000286718	0.0369178	ENSG00000104863	LIN7B	64130	protein_coding	protein_coding	lin-7 homolog B (C. elegans) [Source:HGNC Symbol;Acc:HGNC:17788]	19	49114324	49118460	1	374
LRG1	ENSG00000171236	2.81909	0.151431	34.2727	4.79047e-09	9.68409e-06	ENSG00000171236	LRG1	116844	protein_coding	protein_coding	leucine-rich alpha-2-glycoprotein 1 [Source:HGNC Symbol;Acc:HGNC:29480]	19	4536409	4540474	-1	12
LRRC25	ENSG00000175489	1.32349	0.352744	15.6968	7.43513e-05	0.0156566	ENSG00000175489	LRRC25	126364	protein_coding	protein_coding	leucine rich repeat containing 25 [Source:HGNC Symbol;Acc:HGNC:29806]	19	18391144	18397617	-1	225
LRRC3	ENSG00000160233	1.39554	0.80098	14.9727	0.000109078	0.0200458	ENSG00000160233	LRRC3	81543	protein_coding	protein_coding	leucine rich repeat containing 3 [Source:HGNC Symbol;Acc:HGNC:14965]	21	44455486	44462196	1	255
LSP1	ENSG00000130592	1.37068	1.37961	17.8583	2.37981e-05	0.00714485	ENSG00000130592	LSP1	4046	protein_coding	protein_coding	lymphocyte-specific protein 1 [Source:HGNC Symbol;Acc:HGNC:6707]	11	1852970	1892267	1	150
MAF	ENSG00000178573	0.620858	5.34139	14.5678	0.000135204	0.0227767	ENSG00000178573	MAF	4094	protein_coding	protein_coding	v-maf avian musculoaponeurotic fibrosarcoma oncogene homolog [Source:HGNC Symbol;Acc:HGNC:6776]	16	79585843	79600714	-1	283
MAFF	ENSG00000185022	1.40359	3.07496	13.9846	0.000184316	0.0279276	ENSG00000185022	MAFF	23764	protein_coding	protein_coding	v-maf avian musculoaponeurotic fibrosarcoma oncogene homolog F [Source:HGNC Symbol;Acc:HGNC:6780]	22	38200767	38216511	1	316
MAP3K13	ENSG00000073803	-0.565867	6.05592	15.3426	8.96706e-05	0.0175992	ENSG00000073803	MAP3K13	9175	protein_coding	protein_coding	mitogen-activated protein kinase kinase kinase 13 [Source:HGNC Symbol;Acc:HGNC:6852]	3	185282941	185489097	1	239
MARCH4	ENSG00000144583	-0.651104	3.76775	12.2409	0.000467543	0.0494845	ENSG00000144583	MARCH4	57574	protein_coding	protein_coding	membrane associated ring-CH-type finger 4 [Source:HGNC Symbol;Acc:HGNC:29269]	2	216257865	216372027	-1	460
MAS1	ENSG00000130368	-1.31859	5.00602	22.7455	1.8494e-06	0.0011311	ENSG00000130368	MAS1	4142	protein_coding	protein_coding	MAS1 proto-oncogene, G protein-coupled receptor [Source:HGNC Symbol;Acc:HGNC:6899]	6	159906690	159916530	1	71
MASP2	ENSG00000009724	4.53062	-1.74898	15.8508	6.8539e-05	0.0148653	ENSG00000009724	MASP2	10747	protein_coding	protein_coding	mannan-binding lectin serine peptidase 2 [Source:HGNC Symbol;Acc:HGNC:6902]	1	11026523	11047233	-1	219
MBTPS2	ENSG00000012174	-0.628393	4.69774	17.3558	3.09955e-05	0.00877905	ENSG00000012174	MBTPS2	51360	protein_coding	protein_coding	membrane bound transcription factor peptidase, site 2 [Source:HGNC Symbol;Acc:HGNC:15455]	X	21839636	21885424	1	160
MCTS1	ENSG00000232119	-0.620777	3.20337	12.2962	0.000453869	0.0485038	ENSG00000232119	MCTS1	28985	protein_coding	protein_coding	malignant T-cell amplified sequence 1 [Source:HGNC Symbol;Acc:HGNC:23357]	X	120594010	120621074	1	455
MDH1	ENSG00000014641	-0.988532	7.82538	15.3963	8.71565e-05	0.0173524	ENSG00000014641	MDH1	4190	protein_coding	protein_coding	malate dehydrogenase 1 [Source:HGNC Symbol;Acc:HGNC:6970]	2	63588609	63607197	1	236
MDH1B	ENSG00000138400	-1.03284	1.96844	18.7414	1.49698e-05	0.00524774	ENSG00000138400	MDH1B	130752	protein_coding	protein_coding	malate dehydrogenase 1B [Source:HGNC Symbol;Acc:HGNC:17836]	2	206737763	206765547	-1	127
MEF2C	ENSG00000081189	-0.748479	8.81466	15.1361	0.000100032	0.0190174	ENSG00000081189	MEF2C	4208	protein_coding	protein_coding	myocyte enhancer factor 2C [Source:HGNC Symbol;Acc:HGNC:6996]	5	88717117	88904257	-1	246
MGAM	ENSG00000257335	1.46568	1.90001	21.4839	3.5682e-06	0.00184955	ENSG00000257335	MGAM	8972	protein_coding	protein_coding	maltase-glucoamylase [Source:HGNC Symbol;Acc:HGNC:7043]	7	141907813	142106747	1	84
MICB	ENSG00000204516	2.54035	-0.944398	13.7677	0.00020686	0.0295878	ENSG00000204516	MICB	4277	protein_coding	protein_coding	MHC class I polypeptide-related sequence B [Source:HGNC Symbol;Acc:HGNC:7091]	6	31494881	31511124	1	337
MKI67	ENSG00000148773	2.05116	0.686168	16.8686	4.00596e-05	0.0103468	ENSG00000148773	MKI67	4288	protein_coding	protein_coding	marker of proliferation Ki-67 [Source:HGNC Symbol;Acc:HGNC:7107]	10	128096659	128126385	-1	178
MKNK2	ENSG00000099875	0.698652	6.10577	14.175	0.00016657	0.0264445	ENSG00000099875	MKNK2	2872	protein_coding	nonsense_mediated_decay	MAP kinase interacting serine/threonine kinase 2 [Source:HGNC Symbol;Acc:HGNC:7111]	19	2037465	2051244	-1	302
MLPH	ENSG00000115648	1.7393	0.458011	15.03	0.000105814	0.0198062	ENSG00000115648	MLPH	79083	protein_coding	protein_coding	melanophilin [Source:HGNC Symbol;Acc:HGNC:29643]	2	237485428	237555318	1	249
MMP8	ENSG00000118113	3.77714	0.899597	24.3222	8.1495e-07	0.000633634	ENSG00000118113	MMP8	4317	protein_coding	protein_coding	matrix metallopeptidase 8 [Source:HGNC Symbol;Acc:HGNC:7175]	11	102711795	102727050	-1	50
MMP9	ENSG00000100985	1.80706	1.13326	14.7205	0.000124682	0.0221026	ENSG00000100985	MMP9	4318	protein_coding	protein_coding	matrix metallopeptidase 9 [Source:HGNC Symbol;Acc:HGNC:7176]	20	46008908	46016561	1	265
MMRN1	ENSG00000138722	2.36546	1.24392	18.5065	1.6933e-05	0.00567359	ENSG00000138722	MMRN1	22915	protein_coding	protein_coding	multimerin 1 [Source:HGNC Symbol;Acc:HGNC:7178]	4	89879532	89954629	1	133
MPC1	ENSG00000060762	-0.740621	4.7092	15.1943	9.69961e-05	0.0185882	ENSG00000060762	MPC1	51660	protein_coding	protein_coding	mitochondrial pyruvate carrier 1 [Source:HGNC Symbol;Acc:HGNC:21606]	6	166364919	166383013	-1	245
MRPL3	ENSG00000114686	-0.596888	4.47309	14.2326	0.000161543	0.0257138	ENSG00000114686	MRPL3	11222	protein_coding	protein_coding	mitochondrial ribosomal protein L3 [Source:HGNC Symbol;Acc:HGNC:10379]	3	131462212	131502983	-1	301
MS4A6A	ENSG00000110077	1.37789	2.80513	39.1294	3.96628e-10	1.26599e-06	ENSG00000110077	MS4A6A	64231	protein_coding	protein_coding	membrane-spanning 4-domains, subfamily A, member 6A [Source:HGNC Symbol;Acc:HGNC:13375]	11	60172014	60184666	-1	5
MSANTD1	ENSG00000188981	0.84942	2.48925	13.4996	0.000238609	0.0321571	ENSG00000188981	MSANTD1	345222	protein_coding	protein_coding	Myb/SANT-like DNA-binding domain containing 1 [Source:HGNC Symbol;Acc:HGNC:33741]	4	3244369	3271738	1	356
MSR1	ENSG00000038945	1.15959	2.31878	18.0645	2.13543e-05	0.00666763	ENSG00000038945	MSR1	4481	protein_coding	protein_coding	macrophage scavenger receptor 1 [Source:HGNC Symbol;Acc:HGNC:7376]	8	16107878	16567490	-1	145
MSX1	ENSG00000163132	1.20122	2.5335	18.801	1.45088e-05	0.00519493	ENSG00000163132	MSX1	4487	protein_coding	protein_coding	msh homeobox 1 [Source:HGNC Symbol;Acc:HGNC:7391]	4	4859666	4863936	1	124
MTCH2	ENSG00000109919	-0.626125	5.25737	14.8984	0.000113459	0.0205397	ENSG00000109919	MTCH2	23788	protein_coding	protein_coding	mitochondrial carrier 2 [Source:HGNC Symbol;Acc:HGNC:17587]	11	47617315	47642623	-1	259
MTMR7	ENSG00000003987	-0.552251	5.23954	12.7444	0.000357079	0.0419679	ENSG00000003987	MTMR7	9108	protein_coding	protein_coding	myotubularin related protein 7 [Source:HGNC Symbol;Acc:HGNC:7454]	8	17298030	17413528	-1	411
MYH4	ENSG00000264424	-5.40235	-1.02536	23.6327	1.16588e-06	0.000822159	ENSG00000264424	MYH4	4622	protein_coding	protein_coding	myosin, heavy chain 4, skeletal muscle [Source:HGNC Symbol;Acc:HGNC:7574]	17	10443290	10469559	-1	56
MYOF	ENSG00000138119	0.744061	4.17407	12.5397	0.000398403	0.0448677	ENSG00000138119	MYOF	26509	protein_coding	nonsense_mediated_decay	myoferlin [Source:HGNC Symbol;Acc:HGNC:3656]	10	93306429	93482317	-1	429
MYOG	ENSG00000122180	-3.70599	-2.20313	14.5945	0.000133305	0.022661	ENSG00000122180	MYOG	4656	protein_coding	protein_coding	myogenin (myogenic factor 4) [Source:HGNC Symbol;Acc:HGNC:7612]	1	203083132	203086036	-1	276
NAA20	ENSG00000173418	-0.63516	3.94064	12.8151	0.000343835	0.0408067	ENSG00000173418	NAA20	51126	protein_coding	protein_coding	N(alpha)-acetyltransferase 20, NatB catalytic subunit [Source:HGNC Symbol;Acc:HGNC:15908]	20	20017116	20033655	1	407
NANOS1	ENSG00000188613	0.944376	1.82694	13.9693	0.000185816	0.0279276	ENSG00000188613	NANOS1	340719	protein_coding	protein_coding	nanos homolog 1 (Drosophila) [Source:HGNC Symbol;Acc:HGNC:23044]	10	119029716	119033732	1	317
NAP1L5	ENSG00000177432	-1.12818	5.72633	19.1728	1.19405e-05	0.00452592	ENSG00000177432	NAP1L5	266812	protein_coding	protein_coding	nucleosome assembly protein 1-like 5 [Source:HGNC Symbol;Acc:HGNC:19968]	4	88695915	88698235	-1	115
NAPB	ENSG00000125814	-0.951392	8.32256	14.6429	0.000129926	0.0225947	ENSG00000125814	NAPB	63908	protein_coding	protein_coding	NSF attachment protein beta [Source:HGNC Symbol;Acc:HGNC:15751]	20	23374519	23421519	-1	272
NBPF26	ENSG00000273136	0.734609	3.99651	15.6337	7.68721e-05	0.0159112	ENSG00000273136	NBPF26	101060684	protein_coding	protein_coding	neuroblastoma breakpoint family member 26 [Source:HGNC Symbol;Acc:HGNC:49571]	1	120805418	120841481	1	229
NCALD	ENSG00000104490	-1.15874	7.80277	17.2309	3.31009e-05	0.0091247	ENSG00000104490	NCALD	83988	protein_coding	protein_coding	neurocalcin delta [Source:HGNC Symbol;Acc:HGNC:7655]	8	101686543	102124907	-1	165
NCAPG	ENSG00000109805	3.67113	-0.960965	23.5121	1.2413e-06	0.000865287	ENSG00000109805	NCAPG	64151	protein_coding	protein_coding	non-SMC condensin I complex subunit G [Source:HGNC Symbol;Acc:HGNC:24304]	4	17810902	17844862	1	57
NCR3LG1	ENSG00000188211	-0.675585	6.15956	13.1864	0.000281983	0.0363854	ENSG00000188211	NCR3LG1	374383	protein_coding	protein_coding	natural killer cell cytotoxicity receptor 3 ligand 1 [Source:HGNC Symbol;Acc:HGNC:42400]	11	17351726	17377341	1	372
NDNF	ENSG00000173376	1.42454	1.41446	13.8509	0.000197898	0.0289897	ENSG00000173376	NDNF	79625	protein_coding	protein_coding	neuron-derived neurotrophic factor [Source:HGNC Symbol;Acc:HGNC:26256]	4	121035613	121073021	-1	327
NDUFA7	ENSG00000267855	-0.833973	2.97857	12.2221	0.00047227	0.0498109	ENSG00000267855	NDUFA7	4701	protein_coding	nonsense_mediated_decay	NADH:ubiquinone oxidoreductase subunit A7 [Source:HGNC Symbol;Acc:HGNC:7691]	19	8308768	8321396	-1	462
NEB	ENSG00000183091	0.928812	4.85073	12.6019	0.000385352	0.0440114	ENSG00000183091	NEB	4703	protein_coding	protein_coding	nebulin [Source:HGNC Symbol;Acc:HGNC:7720]	2	151485336	151734487	-1	423
NEUROD6	ENSG00000164600	-1.81587	3.45392	26.0497	3.32748e-07	0.000366907	ENSG00000164600	NEUROD6	63974	protein_coding	protein_coding	neuronal differentiation 6 [Source:HGNC Symbol;Acc:HGNC:13804]	7	31337461	31340894	-1	34
NFAM1	ENSG00000235568	1.07394	1.40779	14.3187	0.000154323	0.0251588	ENSG00000235568	NFAM1	150372	protein_coding	protein_coding	NFAT activating protein with ITAM motif 1 [Source:HGNC Symbol;Acc:HGNC:29872]	22	42380410	42432395	-1	294
NFATC4	ENSG00000100968	1.08449	4.04044	20.8111	5.06888e-06	0.00232884	ENSG00000100968	NFATC4	4776	protein_coding	protein_coding	nuclear factor of activated T-cells, cytoplasmic, calcineurin-dependent 4 [Source:HGNC Symbol;Acc:HGNC:7778]	14	24365673	24379604	1	95
NFKBIA	ENSG00000100906	0.798947	5.53372	19.5309	9.89867e-06	0.00389815	ENSG00000100906	NFKBIA	4792	protein_coding	protein_coding	nuclear factor of kappa light polypeptide gene enhancer in B-cells inhibitor, alpha [Source:HGNC Symbol;Acc:HGNC:7797]	14	35401511	35404749	-1	111
NID1	ENSG00000116962	0.79676	3.8613	12.2751	0.000459046	0.0487554	ENSG00000116962	NID1	4811	protein_coding	protein_coding	nidogen 1 [Source:HGNC Symbol;Acc:HGNC:7821]	1	235975830	236065162	-1	458
NLRP4	ENSG00000160505	-6.05559	-2.27695	34.7127	3.82129e-09	7.99125e-06	ENSG00000160505	NLRP4	147945	protein_coding	protein_coding	NLR family, pyrin domain containing 4 [Source:HGNC Symbol;Acc:HGNC:22943]	19	55836578	55881854	1	11
NME1	ENSG00000239672	-0.917968	4.15933	13.6256	0.000223124	0.0310358	ENSG00000239672	NME1	4830	protein_coding	protein_coding	NME/NM23 nucleoside diphosphate kinase 1 [Source:HGNC Symbol;Acc:HGNC:7849]	17	51153536	51162428	1	345
NOTCH2	ENSG00000134250	0.720729	7.71947	13.0891	0.000297023	0.0376219	ENSG00000134250	NOTCH2	4853	protein_coding	protein_coding	notch 2 [Source:HGNC Symbol;Acc:HGNC:7882]	1	119911553	120069626	-1	381
NOTCH4	ENSG00000204301	1.12278	3.56651	23.6647	1.14667e-06	0.00081813	ENSG00000204301	NOTCH4	4855	protein_coding	protein_coding	notch 4 [Source:HGNC Symbol;Acc:HGNC:7884]	6	32194843	32224067	-1	55
NREP	ENSG00000134986	-0.816795	6.33727	19.0863	1.24941e-05	0.00470633	ENSG00000134986	NREP	9315	protein_coding	nonsense_mediated_decay	neuronal regeneration related protein [Source:HGNC Symbol;Acc:HGNC:16834]	5	111662621	111997464	-1	116
NRIP3	ENSG00000175352	-0.859825	5.78135	16.9122	3.91485e-05	0.0102336	ENSG00000175352	NRIP3	56675	protein_coding	protein_coding	nuclear receptor interacting protein 3 [Source:HGNC Symbol;Acc:HGNC:1167]	11	8980576	9004049	-1	177
NRN1	ENSG00000124785	-1.00804	6.09983	15.9928	6.35846e-05	0.0142293	ENSG00000124785	NRN1	51299	protein_coding	protein_coding	neuritin 1 [Source:HGNC Symbol;Acc:HGNC:17972]	6	5997999	6007605	-1	210
NRSN1	ENSG00000152954	-0.910387	6.02965	14.5932	0.000133397	0.022661	ENSG00000152954	NRSN1	140767	protein_coding	protein_coding	neurensin 1 [Source:HGNC Symbol;Acc:HGNC:17881]	6	24126122	24154900	1	277
NRXN3	ENSG00000021645	-0.670517	8.0447	12.9451	0.000320758	0.0393962	ENSG00000021645	NRXN3	9369	protein_coding	protein_coding	neurexin 3 [Source:HGNC Symbol;Acc:HGNC:8010]	14	78170373	79868290	1	396
NSF	ENSG00000073969	-1.08297	6.68234	15.0576	0.000104279	0.0197013	ENSG00000073969	NSF	4905	protein_coding	protein_coding	N-ethylmaleimide sensitive factor [Source:HGNC Symbol;Acc:HGNC:8016]	17	46590669	46757464	1	248
NTN4	ENSG00000074527	-0.605622	4.41208	12.3643	0.000437611	0.047245	ENSG00000074527	NTN4	59277	protein_coding	protein_coding	netrin 4 [Source:HGNC Symbol;Acc:HGNC:13658]	12	95657807	95791152	-1	450
NTNG1	ENSG00000162631	-0.828101	5.1874	18.6473	1.57267e-05	0.00548138	ENSG00000162631	NTNG1	22854	protein_coding	protein_coding	netrin G1 [Source:HGNC Symbol;Acc:HGNC:23319]	1	107140007	107483458	1	128
NUPR1	ENSG00000176046	1.26273	3.08299	29.3231	6.12601e-08	8.27922e-05	ENSG00000176046	NUPR1	26471	protein_coding	protein_coding	nuclear protein 1, transcriptional regulator [Source:HGNC Symbol;Acc:HGNC:29990]	16	28532708	28539174	-1	24
NUTM2E	ENSG00000228570	-2.86184	-1.51949	21.7807	3.05662e-06	0.0016852	ENSG00000228570	NUTM2E	NA	protein_coding	protein_coding	NUT family member 2E [Source:HGNC Symbol;Acc:HGNC:23448]	10	79841358	79850878	1	77
OCIAD2	ENSG00000145247	-0.842347	2.7671	13.9589	0.00018685	0.0279276	ENSG00000145247	OCIAD2	132299	protein_coding	protein_coding	OCIA domain containing 2 [Source:HGNC Symbol;Acc:HGNC:28685]	4	48885019	48906937	-1	318
OGN	ENSG00000106809	2.06728	1.944	12.5742	0.000391109	0.044335	ENSG00000106809	OGN	4969	protein_coding	protein_coding	osteoglycin [Source:HGNC Symbol;Acc:HGNC:8126]	9	92383967	92404696	-1	427
OLFM3	ENSG00000118733	-0.928655	5.00067	13.0037	0.000310884	0.0390349	ENSG00000118733	OLFM3	118427	protein_coding	protein_coding	olfactomedin 3 [Source:HGNC Symbol;Acc:HGNC:17990]	1	101802574	101997030	-1	386
OPN3	ENSG00000054277	-0.882088	4.4913	12.7942	0.000347694	0.0411841	ENSG00000054277	OPN3	23596	protein_coding	protein_coding	opsin 3 [Source:HGNC Symbol;Acc:HGNC:14007]	1	241590102	241677376	-1	408
OSR1	ENSG00000143867	2.89453	0.659776	13.9893	0.000183853	0.0279276	ENSG00000143867	OSR1	130497	protein_coding	protein_coding	odd-skipped related transciption factor 1 [Source:HGNC Symbol;Acc:HGNC:8111]	2	19351485	19358653	-1	319
OXGR1	ENSG00000165621	-1.746	1.12926	13.8623	0.000196709	0.0288852	ENSG00000165621	OXGR1	27199	protein_coding	protein_coding	oxoglutarate (alpha-ketoglutarate) receptor 1 [Source:HGNC Symbol;Acc:HGNC:4531]	13	96985719	96994730	-1	326
PALLD	ENSG00000129116	0.763411	5.88344	15.5418	8.06998e-05	0.0163683	ENSG00000129116	PALLD	23022	protein_coding	protein_coding	palladin, cytoskeletal associated protein [Source:HGNC Symbol;Acc:HGNC:17068]	4	168497066	168928457	1	234
PARD3	ENSG00000148498	0.860072	5.00669	16.599	4.61745e-05	0.0114499	ENSG00000148498	PARD3	56288	protein_coding	protein_coding	par-3 family cell polarity regulator [Source:HGNC Symbol;Acc:HGNC:16051]	10	34109560	34815325	-1	186
PARM1	ENSG00000169116	-0.726759	7.2199	13.2197	0.000277021	0.0359747	ENSG00000169116	PARM1	25849	protein_coding	protein_coding	prostate androgen-regulated mucin-like protein 1 [Source:HGNC Symbol;Acc:HGNC:24536]	4	74933095	75050115	1	370
PARVG	ENSG00000138964	1.39264	2.88142	41.5183	1.16774e-10	3.93438e-07	ENSG00000138964	PARVG	64098	protein_coding	protein_coding	parvin gamma [Source:HGNC Symbol;Acc:HGNC:14654]	22	44172956	44219533	1	4
PCP4	ENSG00000183036	-1.362	3.95126	18.9055	1.37357e-05	0.00502226	ENSG00000183036	PCP4	5121	protein_coding	protein_coding	Purkinje cell protein 4 [Source:HGNC Symbol;Acc:HGNC:8742]	21	39867317	39929397	1	119
PCP4L1	ENSG00000248485	-1.01221	4.28184	18.7829	1.46478e-05	0.00519493	ENSG00000248485	PCP4L1	654790	protein_coding	protein_coding	Purkinje cell protein 4 like 1 [Source:HGNC Symbol;Acc:HGNC:20448]	1	161258727	161285450	1	125
PCSK1	ENSG00000175426	-1.84459	6.54062	18.4436	1.75006e-05	0.00575617	ENSG00000175426	PCSK1	5122	protein_coding	protein_coding	proprotein convertase subtilisin/kexin type 1 [Source:HGNC Symbol;Acc:HGNC:8743]	5	96390415	96434143	-1	134
PCYOX1L	ENSG00000145882	-0.735554	4.4133	13.1379	0.000289387	0.0371734	ENSG00000145882	PCYOX1L	78991	protein_coding	protein_coding	prenylcysteine oxidase 1 like [Source:HGNC Symbol;Acc:HGNC:28477]	5	149358007	149369653	1	376
PDE10A	ENSG00000112541	-0.938047	4.71425	22.8767	1.72732e-06	0.00109711	ENSG00000112541	PDE10A	10846	protein_coding	protein_coding	phosphodiesterase 10A [Source:HGNC Symbol;Acc:HGNC:8772]	6	165327287	165986603	-1	64
PDE4DIP	ENSG00000178104	0.562069	8.62207	13.7898	0.000204443	0.0294505	ENSG00000178104	PDE4DIP	9659	protein_coding	protein_coding	phosphodiesterase 4D interacting protein [Source:HGNC Symbol;Acc:HGNC:15580]	1	148808181	149048286	1	333
PDYN	ENSG00000101327	1.71886	2.10519	21.3828	3.76132e-06	0.00191688	ENSG00000101327	PDYN	5173	protein_coding	protein_coding	prodynorphin [Source:HGNC Symbol;Acc:HGNC:8820]	20	1978757	1994285	-1	86
PHYHD1	ENSG00000175287	0.908821	3.46223	14.6141	0.000131922	0.022661	ENSG00000175287	PHYHD1	254295	protein_coding	protein_coding	phytanoyl-CoA dioxygenase domain containing 1 [Source:HGNC Symbol;Acc:HGNC:23396]	9	128920895	128942041	1	278
PIGR	ENSG00000162896	5.37595	-2.03734	21.1751	4.19173e-06	0.00201755	ENSG00000162896	PIGR	5284	protein_coding	protein_coding	polymeric immunoglobulin receptor [Source:HGNC Symbol;Acc:HGNC:8968]	1	206928518	206946466	-1	90
PIK3AP1	ENSG00000155629	0.87251	2.88813	14.5985	0.000133021	0.022661	ENSG00000155629	PIK3AP1	118788	protein_coding	protein_coding	phosphoinositide-3-kinase adaptor protein 1 [Source:HGNC Symbol;Acc:HGNC:30034]	10	96593312	96720514	-1	279
PIK3R5	ENSG00000141506	1.18458	2.06374	17.0667	3.60905e-05	0.00977118	ENSG00000141506	PIK3R5	23533	protein_coding	nonsense_mediated_decay	phosphoinositide-3-kinase regulatory subunit 5 [Source:HGNC Symbol;Acc:HGNC:30035]	17	8878911	8965712	-1	169
PINX1	ENSG00000258724	-5.80619	-2.3589	20.8962	4.84848e-06	0.00226185	ENSG00000258724	PINX1		protein_coding	protein_coding		8	10725399	10839847	-1	93
PKHD1L1	ENSG00000205038	2.95895	-0.0381672	12.5178	0.000403083	0.0451021	ENSG00000205038	PKHD1L1	93035	protein_coding	protein_coding	polycystic kidney and hepatic disease 1 (autosomal recessive)-like 1 [Source:HGNC Symbol;Acc:HGNC:20313]	8	109362477	109530330	1	433
PLAUR	ENSG00000011422	0.823752	2.18742	13.7175	0.000212469	0.0300359	ENSG00000011422	PLAUR	5329	protein_coding	protein_coding	plasminogen activator, urokinase receptor [Source:HGNC Symbol;Acc:HGNC:9053]	19	43646095	43670547	-1	340
PLBD1	ENSG00000121316	0.947316	0.828134	12.9921	0.0003128	0.0391944	ENSG00000121316	PLBD1	79887	protein_coding	protein_coding	phospholipase B domain containing 1 [Source:HGNC Symbol;Acc:HGNC:26215]	12	14503661	14568349	-1	387
PLCE1	ENSG00000138193	0.829396	5.15395	18.2079	1.98059e-05	0.00632183	ENSG00000138193	PLCE1	51196	protein_coding	protein_coding	phospholipase C epsilon 1 [Source:HGNC Symbol;Acc:HGNC:17175]	10	93993989	94332823	1	141
PLEC	ENSG00000178209	0.549253	9.54014	12.7663	0.000352927	0.0416413	ENSG00000178209	PLEC	5339	protein_coding	protein_coding	plectin [Source:HGNC Symbol;Acc:HGNC:9069]	8	143915147	143976734	-1	409
PLEKHG4B	ENSG00000153404	2.07885	-0.69704	13.6106	0.000224913	0.031213	ENSG00000153404	PLEKHG4B	153478	protein_coding	protein_coding	pleckstrin homology and RhoGEF domain containing G4B [Source:HGNC Symbol;Acc:HGNC:29399]	5	140258	189970	1	346
PLIN4	ENSG00000167676	1.05154	4.13964	15.8009	7.03707e-05	0.0150271	ENSG00000167676	PLIN4	729359	protein_coding	protein_coding	perilipin 4 [Source:HGNC Symbol;Acc:HGNC:29393]	19	4502180	4518465	-1	223
PLIN5	ENSG00000214456	1.13715	2.99041	25.0123	5.69643e-07	0.000493523	ENSG00000214456	PLIN5	440503	protein_coding	protein_coding	perilipin 5 [Source:HGNC Symbol;Acc:HGNC:33196]	19	4522531	4535224	-1	45
PLXDC2	ENSG00000120594	0.646592	6.46668	12.5345	0.000399508	0.0448677	ENSG00000120594	PLXDC2	84898	protein_coding	protein_coding	plexin domain containing 2 [Source:HGNC Symbol;Acc:HGNC:21013]	10	19816239	20289856	1	430
PM20D1	ENSG00000162877	2.78914	-1.67537	23.2042	1.4568e-06	0.000992689	ENSG00000162877	PM20D1	148811	protein_coding	protein_coding	peptidase M20 domain containing 1 [Source:HGNC Symbol;Acc:HGNC:26518]	1	205828022	205850132	-1	59
PMS2	ENSG00000122512	-0.547941	4.75245	14.2916	0.000156564	0.0252652	ENSG00000122512	PMS2	5395	protein_coding	protein_coding	PMS1 homolog 2, mismatch repair system component [Source:HGNC Symbol;Acc:HGNC:9122]	7	5973239	6009125	-1	298
PNKD	ENSG00000127838	-0.823933	6.52275	12.452	0.000417537	0.046208	ENSG00000127838	PNKD	25953	protein_coding	protein_coding	paroxysmal nonkinesigenic dyskinesia [Source:HGNC Symbol;Acc:HGNC:9153]	2	218270392	218346793	1	437
PNMA3	ENSG00000183837	-1.03589	6.05791	16.6643	4.46116e-05	0.011273	ENSG00000183837	PNMA3	29944	protein_coding	protein_coding	paraneoplastic Ma antigen 3 [Source:HGNC Symbol;Acc:HGNC:18742]	X	153056409	153060467	1	183
POLR2K	ENSG00000147669	-0.674451	3.99918	12.5789	0.000390123	0.044306	ENSG00000147669	POLR2K	5440	protein_coding	protein_coding	polymerase (RNA) II (DNA directed) polypeptide K, 7.0kDa [Source:HGNC Symbol;Acc:HGNC:9198]	8	100150584	100154002	1	426
PPBP	ENSG00000163736	2.46268	-0.575635	13.6688	0.000218048	0.0306105	ENSG00000163736	PPBP	5473	protein_coding	protein_coding	pro-platelet basic protein [Source:HGNC Symbol;Acc:HGNC:9240]	4	73987038	73988197	-1	342
PPEF1	ENSG00000086717	-1.5337	0.866024	18.4627	1.73258e-05	0.00575617	ENSG00000086717	PPEF1	5475	protein_coding	protein_coding	protein phosphatase, EF-hand calcium binding domain 1 [Source:HGNC Symbol;Acc:HGNC:9243]	X	18675909	18827921	1	135
PPP1R2	ENSG00000184203	-0.616376	4.96683	14.7104	0.00012535	0.0221026	ENSG00000184203	PPP1R2	5504	protein_coding	protein_coding	protein phosphatase 1 regulatory inhibitor subunit 2 [Source:HGNC Symbol;Acc:HGNC:9288]	3	195514425	195543386	-1	266
PRDM16	ENSG00000142611	0.723172	4.92052	13.7974	0.000203613	0.0294505	ENSG00000142611	PRDM16	63976	protein_coding	protein_coding	PR domain containing 16 [Source:HGNC Symbol;Acc:HGNC:14000]	1	3069168	3438621	1	334
PRDM6	ENSG00000061455	1.35594	1.24729	14.6122	0.00013206	0.022661	ENSG00000061455	PRDM6	93166	protein_coding	protein_coding	PR domain containing 6 [Source:HGNC Symbol;Acc:HGNC:9350]	5	123089121	123194266	1	280
PRELP	ENSG00000188783	1.39802	5.45855	32.2831	1.33271e-08	2.37715e-05	ENSG00000188783	PRELP	5549	protein_coding	protein_coding	proline/arginine-rich end leucine-rich repeat protein [Source:HGNC Symbol;Acc:HGNC:9357]	1	203475828	203491352	1	15
PRICKLE4	ENSG00000124593	0.721733	3.61937	19.8066	8.56856e-06	0.00355924	ENSG00000124593	PRICKLE4	29964	protein_coding	nonsense_mediated_decay	prickle homolog 4 [Source:HGNC Symbol;Acc:HGNC:16805]	6	41780349	41790141	1	104
PRKX	ENSG00000183943	0.836359	4.2245	17.9004	2.32778e-05	0.0070234	ENSG00000183943	PRKX	5613	protein_coding	protein_coding	protein kinase, X-linked [Source:HGNC Symbol;Acc:HGNC:9441]	X	3604370	3713608	-1	149
PRMT8	ENSG00000111218	-0.735635	4.71703	12.4203	0.000424702	0.046745	ENSG00000111218	PRMT8	56341	protein_coding	protein_coding	protein arginine methyltransferase 8 [Source:HGNC Symbol;Acc:HGNC:5188]	12	3381349	3593973	1	441
PRRG4	ENSG00000135378	1.5208	-0.23361	13.3188	0.000262756	0.0347169	ENSG00000135378	PRRG4	79056	protein_coding	protein_coding	proline rich Gla (G-carboxyglutamic acid) 4 (transmembrane) [Source:HGNC Symbol;Acc:HGNC:30799]	11	32829943	32858123	1	363
PRX	ENSG00000105227	0.927825	2.99086	13.8217	0.000200998	0.0292319	ENSG00000105227	PRX	57716	protein_coding	protein_coding	periaxin [Source:HGNC Symbol;Acc:HGNC:13797]	19	40393768	40413366	-1	330
PSMA5	ENSG00000143106	-0.753228	4.40446	19.3034	1.11506e-05	0.00427998	ENSG00000143106	PSMA5	5686	protein_coding	protein_coding	proteasome subunit alpha 5 [Source:HGNC Symbol;Acc:HGNC:9534]	1	109399031	109426427	-1	113
PSMB2	ENSG00000126067	-0.625283	5.46973	15.9358	6.55281e-05	0.0145291	ENSG00000126067	PSMB2	5690	protein_coding	protein_coding	proteasome subunit beta 2 [Source:HGNC Symbol;Acc:HGNC:9539]	1	35599544	35641844	-1	212
PTGES3L	ENSG00000267060	-1.17188	1.19769	15.0301	0.000105809	0.0198062	ENSG00000267060	PTGES3L	100885848	protein_coding	protein_coding	prostaglandin E synthase 3 (cytosolic)-like [Source:HGNC Symbol;Acc:HGNC:43943]	17	42968088	42980433	-1	250
PTP4A1	ENSG00000112245	-0.525292	5.86994	12.2136	0.00047442	0.0498642	ENSG00000112245	PTP4A1	7803	protein_coding	protein_coding	protein tyrosine phosphatase type IVA, member 1 [Source:HGNC Symbol;Acc:HGNC:9634]	6	63521761	63583587	1	463
PVALB	ENSG00000100362	-1.79438	4.142	25.9807	3.44849e-07	0.000373459	ENSG00000100362	PVALB	5816	protein_coding	protein_coding	parvalbumin [Source:HGNC Symbol;Acc:HGNC:9704]	22	36800684	36819479	-1	35
PWP1	ENSG00000136045	-0.568716	4.73702	13.5748	0.00022924	0.0314131	ENSG00000136045	PWP1	11137	protein_coding	protein_coding	PWP1 homolog, endonuclein [Source:HGNC Symbol;Acc:HGNC:17015]	12	107685732	107713167	1	351
PXDC1	ENSG00000168994	0.728091	3.60272	12.4093	0.000427212	0.0468512	ENSG00000168994	PXDC1	221749	protein_coding	protein_coding	PX domain containing 1 [Source:HGNC Symbol;Acc:HGNC:21361]	6	3722614	3752026	-1	443
RAB13	ENSG00000143545	0.80216	3.48394	17.8302	2.41516e-05	0.00721525	ENSG00000143545	RAB13	5872	protein_coding	protein_coding	RAB13, member RAS oncogene family [Source:HGNC Symbol;Acc:HGNC:9762]	1	153981617	153986358	-1	151
RAB3A	ENSG00000105649	-1.06469	7.39518	13.0888	0.00029707	0.0376219	ENSG00000105649	RAB3A	5864	protein_coding	protein_coding	RAB3A, member RAS oncogene family [Source:HGNC Symbol;Acc:HGNC:9777]	19	18196784	18204074	-1	382
RAB3B	ENSG00000169213	-1.12944	6.14423	13.0639	0.000301034	0.0380344	ENSG00000169213	RAB3B	5865	protein_coding	protein_coding	RAB3B, member RAS oncogene family [Source:HGNC Symbol;Acc:HGNC:9778]	1	51907956	51990764	-1	383
RAB3C	ENSG00000152932	-0.981697	7.17733	15.2336	9.4999e-05	0.0184067	ENSG00000152932	RAB3C	115827	protein_coding	protein_coding	RAB3C, member RAS oncogene family [Source:HGNC Symbol;Acc:HGNC:30269]	5	58582221	58859394	1	242
RASGRF1	ENSG00000058335	-1.00458	7.75639	20.0159	7.68001e-06	0.00325708	ENSG00000058335	RASGRF1	5923	protein_coding	protein_coding	Ras protein specific guanine nucleotide releasing factor 1 [Source:HGNC Symbol;Acc:HGNC:9875]	15	78959947	79090773	-1	102
RBM3	ENSG00000102317	-1.03441	5.04093	35.3103	2.81143e-09	6.31488e-06	ENSG00000102317	RBM3	5935	protein_coding	protein_coding	RNA binding motif (RNP1, RRM) protein 3 [Source:HGNC Symbol;Acc:HGNC:9900]	X	48574449	48579066	1	8
RBM47	ENSG00000163694	1.11379	1.723	13.2529	0.000272165	0.0354961	ENSG00000163694	RBM47	54502	protein_coding	protein_coding	RNA binding motif protein 47 [Source:HGNC Symbol;Acc:HGNC:30358]	4	40423267	40630875	-1	368
RCAN2	ENSG00000172348	-1.0626	7.65732	17.9807	2.23155e-05	0.00683509	ENSG00000172348	RCAN2	10231	protein_coding	protein_coding	regulator of calcineurin 2 [Source:HGNC Symbol;Acc:HGNC:3041]	6	46220736	46491972	-1	147
RCC1	ENSG00000180198	0.847753	2.67817	15.5843	7.89052e-05	0.0161859	ENSG00000180198	RCC1	1104	protein_coding	protein_coding	regulator of chromosome condensation 1 [Source:HGNC Symbol;Acc:HGNC:1913]	1	28505943	28539300	1	231
RCOR2	ENSG00000167771	-0.903569	3.30591	15.3511	8.92708e-05	0.0175777	ENSG00000167771	RCOR2	283248	protein_coding	protein_coding	REST corepressor 2 [Source:HGNC Symbol;Acc:HGNC:27455]	11	63911221	63916844	-1	238
RCVRN	ENSG00000109047	1.14835	1.04103	12.2946	0.000454278	0.0485038	ENSG00000109047	RCVRN	5957	protein_coding	protein_coding	recoverin [Source:HGNC Symbol;Acc:HGNC:9937]	17	9896320	9905621	-1	456
RDH11	ENSG00000072042	-0.498779	5.66278	14.0831	0.000174908	0.027129	ENSG00000072042	RDH11	51109	protein_coding	protein_coding	retinol dehydrogenase 11 (all-trans/9-cis/11-cis) [Source:HGNC Symbol;Acc:HGNC:17964]	14	67676801	67695814	-1	307
RELL2	ENSG00000164620	-0.885697	5.01973	15.9311	6.56909e-05	0.0145291	ENSG00000164620	RELL2	285613	protein_coding	protein_coding	RELT-like 2 [Source:HGNC Symbol;Acc:HGNC:26902]	5	141636950	141641077	1	213
RFX2	ENSG00000087903	0.699786	3.73667	12.3393	0.000443513	0.0476058	ENSG00000087903	RFX2	5990	protein_coding	protein_coding	regulatory factor X2 [Source:HGNC Symbol;Acc:HGNC:9983]	19	5993164	6199572	-1	453
RGL3	ENSG00000205517	1.06412	2.81626	22.8822	1.72237e-06	0.00109711	ENSG00000205517	RGL3	57139	protein_coding	nonsense_mediated_decay	ral guanine nucleotide dissociation stimulator-like 3 [Source:HGNC Symbol;Acc:HGNC:30282]	19	11384341	11419342	-1	65
RGS4	ENSG00000117152	-1.14723	7.69607	17.3387	3.12747e-05	0.00878095	ENSG00000117152	RGS4	5999	protein_coding	protein_coding	regulator of G-protein signaling 4 [Source:HGNC Symbol;Acc:HGNC:10000]	1	163068775	163076802	1	161
RGS9BP	ENSG00000186326	1.03349	1.0197	14.5844	0.000134019	0.0227031	ENSG00000186326	RGS9BP	388531	protein_coding	protein_coding	regulator of G-protein signaling 9 binding protein [Source:HGNC Symbol;Acc:HGNC:30304]	19	32675407	32678300	1	281
RHBDF2	ENSG00000129667	0.905741	3.66998	16.3537	5.25538e-05	0.0124987	ENSG00000129667	RHBDF2	79651	protein_coding	protein_coding	rhomboid 5 homolog 2 (Drosophila) [Source:HGNC Symbol;Acc:HGNC:20788]	17	76470891	76501790	-1	195
RIN3	ENSG00000100599	0.936758	3.70012	25.5668	4.27323e-07	0.000417991	ENSG00000100599	RIN3	79890	protein_coding	protein_coding	Ras and Rab interactor 3 [Source:HGNC Symbol;Acc:HGNC:18751]	14	92513774	92688994	1	39
RIT2	ENSG00000152214	-1.13891	2.00679	14.3873	0.000148801	0.0245223	ENSG00000152214	RIT2	6014	protein_coding	protein_coding	Ras-like without CAAX 2 [Source:HGNC Symbol;Acc:HGNC:10017]	18	42743227	43115691	-1	290
RNASET2	ENSG00000026297	0.70926	4.74916	25.0325	5.63718e-07	0.000493523	ENSG00000026297	RNASET2	8635	protein_coding	protein_coding	ribonuclease T2 [Source:HGNC Symbol;Acc:HGNC:21686]	6	166929504	166957191	-1	46
RPH3A	ENSG00000089169	-1.72522	8.38104	25.0593	5.5594e-07	0.000493523	ENSG00000089169	RPH3A	22895	protein_coding	protein_coding	rabphilin 3A [Source:HGNC Symbol;Acc:HGNC:17056]	12	112570380	112898881	1	47
RPS26	ENSG00000197728	-1.01487	5.3024	31.3495	2.1551e-08	3.6305e-05	ENSG00000197728	RPS26	6231	protein_coding	protein_coding	ribosomal protein S26 [Source:HGNC Symbol;Acc:HGNC:10414]	12	56041853	56044675	1	17
RRAD	ENSG00000166592	1.23326	0.85237	12.9789	0.000315019	0.03931	ENSG00000166592	RRAD	6236	protein_coding	protein_coding	Ras-related associated with diabetes [Source:HGNC Symbol;Acc:HGNC:10446]	16	66921679	66925644	-1	389
RREB1	ENSG00000124782	0.849336	4.3358	16.5653	4.70028e-05	0.0115875	ENSG00000124782	RREB1	6239	protein_coding	protein_coding	ras responsive element binding protein 1 [Source:HGNC Symbol;Acc:HGNC:10449]	6	7107597	7251980	1	188
RTN3	ENSG00000133318	-0.786541	9.26746	14.0954	0.000173772	0.027022	ENSG00000133318	RTN3	10313	protein_coding	protein_coding	reticulon 3 [Source:HGNC Symbol;Acc:HGNC:10469]	11	63681446	63759891	1	305
S100A12	ENSG00000163221	2.89017	0.0577087	14.9856	0.000108337	0.0200312	ENSG00000163221	S100A12	6283	protein_coding	protein_coding	S100 calcium binding protein A12 [Source:HGNC Symbol;Acc:HGNC:10489]	1	153373706	153375649	-1	253
S100A4	ENSG00000196154	2.18319	1.14162	14.7194	0.000124755	0.0221026	ENSG00000196154	S100A4	6275	protein_coding	protein_coding	S100 calcium binding protein A4 [Source:HGNC Symbol;Acc:HGNC:10494]	1	153543613	153550136	-1	267
SCG2	ENSG00000171951	-0.987507	6.02255	16.419	5.07734e-05	0.0121708	ENSG00000171951	SCG2	7857	protein_coding	protein_coding	secretogranin II [Source:HGNC Symbol;Acc:HGNC:10575]	2	223596940	223602503	-1	193
SCG3	ENSG00000104112	-0.727036	7.0815	15.5821	7.89997e-05	0.0161859	ENSG00000104112	SCG3	29106	protein_coding	protein_coding	secretogranin III [Source:HGNC Symbol;Acc:HGNC:13707]	15	51681353	51721031	1	232
SCG5	ENSG00000166922	-0.950366	5.87904	18.5304	1.67212e-05	0.00566521	ENSG00000166922	SCG5	6447	protein_coding	protein_coding	secretogranin V [Source:HGNC Symbol;Acc:HGNC:10816]	15	32641676	32697098	1	131
SCIN	ENSG00000006747	1.58731	3.07301	30.2393	3.81898e-08	5.38619e-05	ENSG00000006747	SCIN	85477	protein_coding	nonsense_mediated_decay	scinderin [Source:HGNC Symbol;Acc:HGNC:21695]	7	12570577	12660179	1	23
SCN5A	ENSG00000183873	-1.36226	2.208	21.8784	2.90486e-06	0.00161622	ENSG00000183873	SCN5A	6331	protein_coding	protein_coding	sodium channel, voltage gated, type V alpha subunit [Source:HGNC Symbol;Acc:HGNC:10593]	3	38548057	38649673	-1	76
SCX	ENSG00000260428	1.03376	1.25664	12.5091	0.000404964	0.0452292	ENSG00000260428	SCX	642658	protein_coding	protein_coding	scleraxis bHLH transcription factor [Source:HGNC Symbol;Acc:HGNC:32322]	8	144266560	144268481	1	434
SEC61A2	ENSG00000065665	-0.738452	4.66024	21.6024	3.35429e-06	0.00178776	ENSG00000065665	SEC61A2	55176	protein_coding	protein_coding	Sec61 translocon alpha 2 subunit [Source:HGNC Symbol;Acc:HGNC:17702]	10	12129637	12169961	1	81
SERPIND1	ENSG00000099937	3.55473	0.272974	26.7301	2.3395e-07	0.000262743	ENSG00000099937	SERPIND1	3053	protein_coding	protein_coding	serpin peptidase inhibitor, clade D (heparin cofactor), member 1 [Source:HGNC Symbol;Acc:HGNC:4838]	22	20773879	20787720	1	33
SERPINE1	ENSG00000106366	1.82312	1.64243	20.8629	4.93353e-06	0.00228396	ENSG00000106366	SERPINE1	5054	protein_coding	protein_coding	serpin peptidase inhibitor, clade E (nexin, plasminogen activator inhibitor type 1), member 1 [Source:HGNC Symbol;Acc:HGNC:8583]	7	101127089	101139266	1	94
SERPINH1	ENSG00000149257	1.46308	4.93731	22.7079	1.88595e-06	0.0011311	ENSG00000149257	SERPINH1	871	protein_coding	protein_coding	serpin peptidase inhibitor, clade H (heat shock protein 47), member 1, (collagen binding protein 1) [Source:HGNC Symbol;Acc:HGNC:1546]	11	75562056	75572783	1	72
SERPINI1	ENSG00000163536	-0.895359	6.39699	16.4601	4.96857e-05	0.0120049	ENSG00000163536	SERPINI1	5274	protein_coding	protein_coding	serpin peptidase inhibitor, clade I (neuroserpin), member 1 [Source:HGNC Symbol;Acc:HGNC:8943]	3	167735243	167825568	1	191
SEZ6	ENSG00000063015	-0.822706	5.08424	17.2637	3.25349e-05	0.00901125	ENSG00000063015	SEZ6	124925	protein_coding	protein_coding	seizure related 6 homolog (mouse) [Source:HGNC Symbol;Acc:HGNC:15955]	17	28954901	29006440	-1	163
SFMBT2	ENSG00000198879	0.546068	5.20405	12.2429	0.000467027	0.0494845	ENSG00000198879	SFMBT2	57713	protein_coding	protein_coding	Scm-like with four mbt domains 2 [Source:HGNC Symbol;Acc:HGNC:20256]	10	7158624	7411486	-1	461
SH3TC1	ENSG00000125089	1.01122	3.24884	17.3667	3.08172e-05	0.00877436	ENSG00000125089	SH3TC1	54436	protein_coding	protein_coding	SH3 domain and tetratricopeptide repeats 1 [Source:HGNC Symbol;Acc:HGNC:26009]	4	8182072	8241803	1	158
SIX2	ENSG00000170577	2.17473	-1.4689	12.9136	0.000326207	0.0394873	ENSG00000170577	SIX2	10736	protein_coding	protein_coding	SIX homeobox 2 [Source:HGNC Symbol;Acc:HGNC:10888]	2	45005161	45009430	-1	399
SIX5	ENSG00000177045	0.894695	1.98184	12.8929	0.000329826	0.0396878	ENSG00000177045	SIX5	147912	protein_coding	protein_coding	SIX homeobox 5 [Source:HGNC Symbol;Acc:HGNC:10891]	19	45764785	45769226	-1	401
SLA	ENSG00000155926	1.278	3.08064	35.3786	2.71456e-09	6.31488e-06	ENSG00000155926	SLA	6503	protein_coding	protein_coding	Src-like-adaptor [Source:HGNC Symbol;Acc:HGNC:10902]	8	133036724	133103054	-1	9
SLAMF8	ENSG00000158714	2.44443	0.416404	30.6046	3.16346e-08	4.6793e-05	ENSG00000158714	SLAMF8	56833	protein_coding	protein_coding	SLAM family member 8 [Source:HGNC Symbol;Acc:HGNC:21391]	1	159826750	159837249	1	21
SLC13A4	ENSG00000164707	4.78031	2.55647	25.5809	4.24219e-07	0.000417991	ENSG00000164707	SLC13A4	26266	protein_coding	protein_coding	solute carrier family 13 (sodium/sulfate symporter), member 4 [Source:HGNC Symbol;Acc:HGNC:15827]	7	135681237	135729258	-1	40
SLC15A3	ENSG00000110446	0.98106	2.54995	12.3727	0.000435658	0.047245	ENSG00000110446	SLC15A3	51296	protein_coding	protein_coding	solute carrier family 15 (oligopeptide transporter), member 3 [Source:HGNC Symbol;Acc:HGNC:18068]	11	60937083	60952530	-1	451
SLC16A12	ENSG00000152779	2.47543	0.486968	17.0431	3.65405e-05	0.00980546	ENSG00000152779	SLC16A12	387700	protein_coding	protein_coding	solute carrier family 16 member 12 [Source:HGNC Symbol;Acc:HGNC:23094]	10	89430299	89556641	-1	171
SLC16A6	ENSG00000108932	-1.24259	2.75147	21.9706	2.76865e-06	0.0015547	ENSG00000108932	SLC16A6	9120	protein_coding	protein_coding	solute carrier family 16 member 6 [Source:HGNC Symbol;Acc:HGNC:10927]	17	68267026	68291267	-1	75
SLC17A6	ENSG00000091664	-1.59495	4.05711	20.5463	5.82061e-06	0.00259556	ENSG00000091664	SLC17A6	57084	protein_coding	protein_coding	solute carrier family 17 (vesicular glutamate transporter), member 6 [Source:HGNC Symbol;Acc:HGNC:16703]	11	22338097	22379503	1	98
SLC22A8	ENSG00000149452	5.24411	0.55194	29.3177	6.14327e-08	8.27922e-05	ENSG00000149452	SLC22A8	9376	protein_coding	protein_coding	solute carrier family 22 (organic anion transporter), member 8 [Source:HGNC Symbol;Acc:HGNC:10972]	11	62989154	63015839	-1	25
SLC25A18	ENSG00000182902	0.658773	6.15534	14.636	0.000130399	0.0225947	ENSG00000182902	SLC25A18	83733	protein_coding	protein_coding	solute carrier family 25 (glutamate carrier), member 18 [Source:HGNC Symbol;Acc:HGNC:10988]	22	17563439	17590994	1	273
SLC25A32	ENSG00000164933	-0.626778	3.97724	12.7384	0.000358223	0.0419938	ENSG00000164933	SLC25A32	81034	protein_coding	protein_coding	solute carrier family 25 (mitochondrial folate carrier), member 32 [Source:HGNC Symbol;Acc:HGNC:29683]	8	103398635	103415189	-1	412
SLC27A4	ENSG00000167114	-0.694915	5.27158	14.96	0.000109813	0.02012	ENSG00000167114	SLC27A4	10999	protein_coding	protein_coding	solute carrier family 27 (fatty acid transporter), member 4 [Source:HGNC Symbol;Acc:HGNC:10998]	9	128340646	128361470	1	256
SLC2A5	ENSG00000142583	0.888622	3.06113	17.0575	3.62642e-05	0.00977456	ENSG00000142583	SLC2A5	6518	protein_coding	protein_coding	solute carrier family 2 (facilitated glucose/fructose transporter), member 5 [Source:HGNC Symbol;Acc:HGNC:11010]	1	9035107	9088478	-1	170
SLC35A1	ENSG00000164414	-0.615557	3.56596	12.7074	0.000364204	0.0423945	ENSG00000164414	SLC35A1	10559	protein_coding	protein_coding	solute carrier family 35 (CMP-sialic acid transporter), member A1 [Source:HGNC Symbol;Acc:HGNC:11021]	6	87470623	87512336	1	416
SLC44A5	ENSG00000137968	-0.742319	4.17817	16.6524	4.48926e-05	0.0112969	ENSG00000137968	SLC44A5	204962	protein_coding	protein_coding	solute carrier family 44 member 5 [Source:HGNC Symbol;Acc:HGNC:28524]	1	75202131	75611116	-1	184
SLC5A3	ENSG00000198743	1.05484	7.06762	21.1398	4.26963e-06	0.00203887	ENSG00000198743	SLC5A3	6526	protein_coding	protein_coding	solute carrier family 5 (sodium/myo-inositol cotransporter), member 3 [Source:HGNC Symbol;Acc:HGNC:11038]	21	34073570	34106260	1	91
SLC5A5	ENSG00000105641	4.76329	0.684096	23.9342	9.96844e-07	0.000728369	ENSG00000105641	SLC5A5	6528	protein_coding	protein_coding	solute carrier family 5 (sodium/iodide cotransporter), member 5 [Source:HGNC Symbol;Acc:HGNC:11040]	19	17871973	17895174	1	54
SLC6A20	ENSG00000163817	2.27507	2.50272	19.8411	8.41528e-06	0.00353955	ENSG00000163817	SLC6A20	54716	protein_coding	protein_coding	solute carrier family 6 (proline IMINO transporter), member 20 [Source:HGNC Symbol;Acc:HGNC:30927]	3	45755450	45796535	-1	103
SLC7A2	ENSG00000003989	1.79021	5.67835	51.3981	7.54106e-13	2.85835e-09	ENSG00000003989	SLC7A2	6542	protein_coding	protein_coding	solute carrier family 7 (cationic amino acid transporter, y+ system), member 2 [Source:HGNC Symbol;Acc:HGNC:11060]	8	17497088	17570573	1	3
SLC7A7	ENSG00000155465	1.34884	1.53352	18.9039	1.37469e-05	0.00502226	ENSG00000155465	SLC7A7	9056	protein_coding	protein_coding	solute carrier family 7 (amino acid transporter light chain, y+L system), member 7 [Source:HGNC Symbol;Acc:HGNC:11065]	14	22773222	22829820	-1	120
SLC8A3	ENSG00000100678	-0.718578	4.91078	16.1565	5.8317e-05	0.0136027	ENSG00000100678	SLC8A3	6547	protein_coding	protein_coding	solute carrier family 8 (sodium/calcium exchanger), member 3 [Source:HGNC Symbol;Acc:HGNC:11070]	14	70044217	70189070	-1	200
SLCO4A1	ENSG00000101187	1.06184	4.69009	12.4316	0.000422126	0.0465459	ENSG00000101187	SLCO4A1	28231	protein_coding	nonsense_mediated_decay	solute carrier organic anion transporter family member 4A1 [Source:HGNC Symbol;Acc:HGNC:10953]	20	62642445	62685785	1	440
SLFNL1	ENSG00000171790	1.0839	1.41055	15.3783	8.79917e-05	0.0173822	ENSG00000171790	SLFNL1	200172	protein_coding	protein_coding	schlafen like 1 [Source:HGNC Symbol;Acc:HGNC:26313]	1	41015597	41023237	-1	237
SMIM3	ENSG00000256235	0.741554	2.84719	17.1061	3.53482e-05	0.00970012	ENSG00000256235	SMIM3	85027	protein_coding	protein_coding	small integral membrane protein 3 [Source:HGNC Symbol;Acc:HGNC:30248]	5	150777946	150796734	1	166
SMO	ENSG00000128602	0.871809	3.18947	15.6794	7.50365e-05	0.0157425	ENSG00000128602	SMO	6608	protein_coding	protein_coding	smoothened, frizzled class receptor [Source:HGNC Symbol;Acc:HGNC:11119]	7	129188872	129213545	1	227
SMTN	ENSG00000183963	1.36475	4.55704	33.6032	6.75811e-09	1.24198e-05	ENSG00000183963	SMTN	6525	protein_coding	protein_coding	smoothelin [Source:HGNC Symbol;Acc:HGNC:11126]	22	31064105	31104757	1	14
SNAP25	ENSG00000132639	-1.11523	10.3881	14.8582	0.000115903	0.0209198	ENSG00000132639	SNAP25	6616	protein_coding	protein_coding	synaptosome associated protein 25kDa [Source:HGNC Symbol;Acc:HGNC:11132]	20	10218830	10307418	1	260
SNX10	ENSG00000086300	-0.854398	4.9065	12.8248	0.000342054	0.0406749	ENSG00000086300	SNX10	29887	protein_coding	protein_coding	sorting nexin 10 [Source:HGNC Symbol;Acc:HGNC:14974]	7	26291895	26374329	1	406
SPI1	ENSG00000066336	0.966434	2.33334	15.4108	8.64929e-05	0.0173117	ENSG00000066336	SPI1	6688	protein_coding	protein_coding	Spi-1 proto-oncogene [Source:HGNC Symbol;Acc:HGNC:11241]	11	47354860	47378576	-1	235
SPTSSB	ENSG00000196542	-1.46587	4.04326	25.9336	3.53363e-07	0.000375966	ENSG00000196542	SPTSSB	165679	protein_coding	protein_coding	serine palmitoyltransferase small subunit B [Source:HGNC Symbol;Acc:HGNC:24045]	3	161344792	161372880	-1	36
SQRDL	ENSG00000137767	0.880502	2.13341	15.6268	7.7153e-05	0.015915	ENSG00000137767	SQRDL	58472	protein_coding	protein_coding	sulfide quinone reductase-like (yeast) [Source:HGNC Symbol;Acc:HGNC:20390]	15	45631148	45691294	1	230
SRGN	ENSG00000122862	0.915948	4.22381	16.6043	4.60458e-05	0.0114499	ENSG00000122862	SRGN	5552	protein_coding	protein_coding	serglycin [Source:HGNC Symbol;Acc:HGNC:9361]	10	69088106	69104811	1	187
SSC5D	ENSG00000179954	0.965039	3.00638	12.5427	0.000397763	0.0448677	ENSG00000179954	SSC5D	284297	protein_coding	protein_coding	scavenger receptor cysteine rich family, 5 domains [Source:HGNC Symbol;Acc:HGNC:26641]	19	55488404	55519098	1	431
SST	ENSG00000157005	-2.18752	1.23547	35.0601	3.19688e-09	6.92422e-06	ENSG00000157005	SST	6750	protein_coding	protein_coding	somatostatin [Source:HGNC Symbol;Acc:HGNC:11329]	3	187668906	187670399	-1	10
STAM	ENSG00000136738	-0.588323	5.03531	14.7101	0.000125372	0.0221026	ENSG00000136738	STAM	8027	protein_coding	protein_coding	signal transducing adaptor molecule [Source:HGNC Symbol;Acc:HGNC:11357]	10	17644125	17715914	1	268
STAT4	ENSG00000138378	-1.2833	4.578	14.9999	0.000107518	0.0199406	ENSG00000138378	STAT4	6775	protein_coding	protein_coding	signal transducer and activator of transcription 4 [Source:HGNC Symbol;Acc:HGNC:11365]	2	191029576	191151596	-1	252
STMN1	ENSG00000117632	-0.802305	8.30169	18.4444	1.74935e-05	0.00575617	ENSG00000117632	STMN1	3925	protein_coding	protein_coding	stathmin 1 [Source:HGNC Symbol;Acc:HGNC:6510]	1	25884181	25906991	-1	136
STMN2	ENSG00000104435	-1.08171	7.67494	13.9713	0.000185624	0.0279276	ENSG00000104435	STMN2	11075	protein_coding	protein_coding	stathmin 2 [Source:HGNC Symbol;Acc:HGNC:10577]	8	79610814	79666175	1	320
STON2	ENSG00000140022	0.835092	6.56802	15.8672	6.79458e-05	0.0148225	ENSG00000140022	STON2	85439	protein_coding	protein_coding	stonin 2 [Source:HGNC Symbol;Acc:HGNC:30652]	14	81260656	81436465	-1	217
STXBP2	ENSG00000076944	0.960143	1.94927	18.4373	1.75592e-05	0.00575617	ENSG00000076944	STXBP2	6813	protein_coding	protein_coding	syntaxin binding protein 2 [Source:HGNC Symbol;Acc:HGNC:11445]	19	7636881	7647873	1	137
SVIL	ENSG00000197321	1.18769	4.24506	12.4541	0.000417067	0.046208	ENSG00000197321	SVIL	6840	protein_coding	protein_coding	supervillin [Source:HGNC Symbol;Acc:HGNC:11480]	10	29457338	29736781	-1	438
SYT2	ENSG00000143858	-1.74723	7.55977	14.3655	0.000150533	0.0247404	ENSG00000143858	SYT2	127833	protein_coding	protein_coding	synaptotagmin 2 [Source:HGNC Symbol;Acc:HGNC:11510]	1	202590596	202710417	-1	291
TASP1	ENSG00000089123	-0.584076	2.92418	12.2763	0.000458759	0.0487554	ENSG00000089123	TASP1	55617	protein_coding	protein_coding	taspase 1 [Source:HGNC Symbol;Acc:HGNC:15859]	20	13389392	13638940	-1	459
TBC1D3F	ENSG00000275954	-10.4915	-1.88355	52.1062	5.25793e-13	2.12582e-09	ENSG00000275954	TBC1D3F	84218	protein_coding	protein_coding	TBC1 domain family member 3F [Source:HGNC Symbol;Acc:HGNC:18257]	17	36428618	36439566	-1	2
TCF7L1	ENSG00000152284	0.896197	2.2442	15.9256	6.58822e-05	0.0145291	ENSG00000152284	TCF7L1	83439	protein_coding	protein_coding	transcription factor 7-like 1 (T-cell specific, HMG-box) [Source:HGNC Symbol;Acc:HGNC:11640]	2	85133410	85310388	1	214
TCIRG1	ENSG00000110719	0.762517	2.89355	13.2997	0.000265445	0.0349317	ENSG00000110719	TCIRG1	10312	protein_coding	protein_coding	T-cell, immune regulator 1, ATPase, H+ transporting, lysosomal V0 subunit A3 [Source:HGNC Symbol;Acc:HGNC:11647]	11	68039016	68050895	1	365
TEKT2	ENSG00000092850	1.23119	0.0329204	12.736	0.000358685	0.0419938	ENSG00000092850	TEKT2	27285	protein_coding	protein_coding	tektin 2 (testicular) [Source:HGNC Symbol;Acc:HGNC:11725]	1	36084075	36088275	1	413
TG	ENSG00000042832	2.16815	-0.18097	22.9383	1.67285e-06	0.00109167	ENSG00000042832	TG	7038	protein_coding	nonsense_mediated_decay	thyroglobulin [Source:HGNC Symbol;Acc:HGNC:11764]	8	132866958	133134903	1	62
TGFB1	ENSG00000105329	0.819905	3.87239	16.2645	5.50852e-05	0.0129988	ENSG00000105329	TGFB1	7040	protein_coding	protein_coding	transforming growth factor beta 1 [Source:HGNC Symbol;Acc:HGNC:11766]	19	41301587	41353911	-1	197
TLR5	ENSG00000187554	1.19478	1.7087	16.3643	5.22594e-05	0.0124777	ENSG00000187554	TLR5	7100	protein_coding	protein_coding	toll-like receptor 5 [Source:HGNC Symbol;Acc:HGNC:11851]	1	223109406	223143282	-1	194
TLR9	ENSG00000239732	2.58804	0.422008	15.2937	9.20219e-05	0.0179446	ENSG00000239732	TLR9	54106	protein_coding	protein_coding	toll-like receptor 9 [Source:HGNC Symbol;Acc:HGNC:15633]	3	52221080	52226163	-1	240
TM7SF2	ENSG00000149809	-0.688682	3.91981	12.9222	0.000324703	0.0393962	ENSG00000149809	TM7SF2	7108	protein_coding	protein_coding	transmembrane 7 superfamily member 2 [Source:HGNC Symbol;Acc:HGNC:11863]	11	65111845	65116384	1	397
TMEM14B	ENSG00000137210	-0.664622	4.04765	17.2633	3.25407e-05	0.00901125	ENSG00000137210	TMEM14B	81853	protein_coding	protein_coding	transmembrane protein 14B [Source:HGNC Symbol;Acc:HGNC:21384]	6	10747759	10852753	1	164
TMEM26	ENSG00000196932	1.48708	0.447846	12.9469	0.000320456	0.0393962	ENSG00000196932	TMEM26	219623	protein_coding	nonsense_mediated_decay	transmembrane protein 26 [Source:HGNC Symbol;Acc:HGNC:28550]	10	61406643	61453450	-1	398
TMPRSS9	ENSG00000178297	-3.7925	-1.87	17.9279	2.29439e-05	0.00699223	ENSG00000178297	TMPRSS9	360200	protein_coding	protein_coding	transmembrane protease, serine 9 [Source:HGNC Symbol;Acc:HGNC:30079]	19	2389771	2426239	1	148
TNFRSF10A	ENSG00000104689	1.13375	1.11446	13.1897	0.000281493	0.0363854	ENSG00000104689	TNFRSF10A	8797	protein_coding	protein_coding	tumor necrosis factor receptor superfamily member 10a [Source:HGNC Symbol;Acc:HGNC:11904]	8	23190452	23225126	-1	373
TNFRSF10B	ENSG00000120889	0.760718	3.23656	14.3265	0.00015369	0.0251231	ENSG00000120889	TNFRSF10B	8795	protein_coding	protein_coding	tumor necrosis factor receptor superfamily member 10b [Source:HGNC Symbol;Acc:HGNC:11905]	8	23020133	23069179	-1	293
TNFRSF10D	ENSG00000173530	1.58156	2.05069	29.0966	6.88579e-08	8.88502e-05	ENSG00000173530	TNFRSF10D	8793	protein_coding	protein_coding	tumor necrosis factor receptor superfamily member 10d [Source:HGNC Symbol;Acc:HGNC:11907]	8	23135588	23164030	-1	26
TNFRSF1B	ENSG00000028137	0.791823	3.55707	12.6439	0.000376803	0.0432795	ENSG00000028137	TNFRSF1B	7133	protein_coding	protein_coding	tumor necrosis factor receptor superfamily member 1B [Source:HGNC Symbol;Acc:HGNC:11917]	1	12167003	12209228	1	420
TOX2	ENSG00000124191	-0.832434	3.70957	14.0204	0.000180838	0.0276948	ENSG00000124191	TOX2	84969	protein_coding	protein_coding	TOX high mobility group box family member 2 [Source:HGNC Symbol;Acc:HGNC:16095]	20	43914864	44069616	1	312
TPD52L1	ENSG00000111907	0.74563	5.44915	14.0974	0.000173582	0.027022	ENSG00000111907	TPD52L1	7164	protein_coding	protein_coding	tumor protein D52-like 1 [Source:HGNC Symbol;Acc:HGNC:12006]	6	125119049	125264407	1	306
TRAPPC1	ENSG00000170043	-0.650257	4.40021	12.7525	0.000355538	0.0418679	ENSG00000170043	TRAPPC1	58485	protein_coding	nonsense_mediated_decay	trafficking protein particle complex 1 [Source:HGNC Symbol;Acc:HGNC:19894]	17	7930345	7932123	-1	410
TREM2	ENSG00000095970	1.43766	2.24586	15.1123	0.000101299	0.0191981	ENSG00000095970	TREM2	54209	protein_coding	protein_coding	triggering receptor expressed on myeloid cells 2 [Source:HGNC Symbol;Acc:HGNC:17761]	6	41158506	41163186	-1	247
TRIM5	ENSG00000132256	0.889238	2.45046	14.1232	0.000171215	0.0269701	ENSG00000132256	TRIM5	85363	protein_coding	protein_coding	tripartite motif containing 5 [Source:HGNC Symbol;Acc:HGNC:16276]	11	5663557	5938619	-1	303
TRIM6-TRIM34	ENSG00000258588	-5.27275	-2.49662	25.6992	3.98987e-07	0.000417189	ENSG00000258588	TRIM6-TRIM34	445372	protein_coding	protein_coding	TRIM6-TRIM34 readthrough [Source:HGNC Symbol;Acc:HGNC:33440]	11	5596725	5644398	1	37
TRIP10	ENSG00000125733	1.21048	2.87256	33.9393	5.68576e-09	1.07756e-05	ENSG00000125733	TRIP10	9322	protein_coding	protein_coding	thyroid hormone receptor interactor 10 [Source:HGNC Symbol;Acc:HGNC:12304]	19	6737925	6751526	1	13
TSPAN7	ENSG00000156298	-0.856036	8.40878	13.299	0.000265542	0.0349317	ENSG00000156298	TSPAN7	7102	protein_coding	protein_coding	tetraspanin 7 [Source:HGNC Symbol;Acc:HGNC:11854]	X	38561370	38688920	1	366
TUBA1A	ENSG00000167552	-1.04034	8.37791	14.0347	0.000179472	0.027555	ENSG00000167552	TUBA1A	7846	protein_coding	protein_coding	tubulin alpha 1a [Source:HGNC Symbol;Acc:HGNC:20766]	12	49184796	49189324	-1	311
TUBB3	ENSG00000258947	-1.08861	6.59029	12.8596	0.000335745	0.0400967	ENSG00000258947	TUBB3	10381	protein_coding	protein_coding	tubulin beta 3 class III [Source:HGNC Symbol;Acc:HGNC:20772]	16	89921392	89938761	1	403
UBLCP1	ENSG00000164332	-0.714096	4.29666	13.9629	0.000186449	0.0279276	ENSG00000164332	UBLCP1	134510	protein_coding	protein_coding	ubiquitin like domain containing CTD phosphatase 1 [Source:HGNC Symbol;Acc:HGNC:28110]	5	159263081	159286040	1	321
USP6	ENSG00000129204	2.31846	0.646382	20.7706	5.17729e-06	0.00236076	ENSG00000129204	USP6	9098	protein_coding	protein_coding	ubiquitin specific peptidase 6 [Source:HGNC Symbol;Acc:HGNC:12629]	17	5116438	5175034	1	96
VAMP1	ENSG00000139190	-1.19238	7.60633	16.449	4.99758e-05	0.0120271	ENSG00000139190	VAMP1	6843	protein_coding	protein_coding	vesicle associated membrane protein 1 [Source:HGNC Symbol;Acc:HGNC:12642]	12	6462237	6470987	-1	192
VDAC1	ENSG00000213585	-0.758329	6.73639	12.6823	0.000369134	0.0427244	ENSG00000213585	VDAC1	7416	protein_coding	protein_coding	voltage-dependent anion channel 1 [Source:HGNC Symbol;Acc:HGNC:12669]	5	133971915	134005133	-1	417
VDR	ENSG00000111424	2.29985	-1.08405	15.8786	6.75387e-05	0.0147868	ENSG00000111424	VDR	7421	protein_coding	protein_coding	vitamin D (1,25- dihydroxyvitamin D3) receptor [Source:HGNC Symbol;Acc:HGNC:12679]	12	47841537	47943048	-1	216
VGF	ENSG00000128564	-1.78357	5.10396	25.4916	4.44306e-07	0.000427704	ENSG00000128564	VGF	7425	protein_coding	protein_coding	VGF nerve growth factor inducible [Source:HGNC Symbol;Acc:HGNC:12684]	7	101162509	101165593	-1	41
VIM	ENSG00000026025	1.04434	7.50501	23.0021	1.61824e-06	0.00107846	ENSG00000026025	VIM	7431	protein_coding	protein_coding	vimentin [Source:HGNC Symbol;Acc:HGNC:12692]	10	17228259	17237593	1	61
VIP	ENSG00000146469	-1.41547	1.53768	12.8589	0.000335869	0.0400967	ENSG00000146469	VIP	7432	protein_coding	protein_coding	vasoactive intestinal peptide [Source:HGNC Symbol;Acc:HGNC:12693]	6	152750798	152759765	1	404
VIPR2	ENSG00000106018	-1.05919	3.8241	20.7385	5.26468e-06	0.0023827	ENSG00000106018	VIPR2	7434	protein_coding	protein_coding	vasoactive intestinal peptide receptor 2 [Source:HGNC Symbol;Acc:HGNC:12695]	7	159028175	159144957	-1	97
VWA5B2	ENSG00000145198	-0.740046	5.41144	16.3162	5.36041e-05	0.0126987	ENSG00000145198	VWA5B2	90113	protein_coding	protein_coding	von Willebrand factor A domain containing 5B2 [Source:HGNC Symbol;Acc:HGNC:25144]	3	184230429	184242329	1	196
WISP1	ENSG00000104415	2.29312	-0.253595	18.9758	1.32386e-05	0.00495599	ENSG00000104415	WISP1	8840	protein_coding	nonsense_mediated_decay	WNT1 inducible signaling pathway protein 1 [Source:HGNC Symbol;Acc:HGNC:12769]	8	133191039	133230344	1	117
WWTR1	ENSG00000018408	0.865128	4.94299	15.8414	6.88776e-05	0.0148653	ENSG00000018408	WWTR1	25937	protein_coding	protein_coding	WW domain containing transcription regulator 1 [Source:HGNC Symbol;Acc:HGNC:24042]	3	149517235	149736714	-1	220
YWHAZ	ENSG00000164924	-0.661009	8.7029	14.0431	0.000178669	0.0275015	ENSG00000164924	YWHAZ	7534	protein_coding	protein_coding	tyrosine 3-monooxygenase/tryptophan 5-monooxygenase activation protein, zeta [Source:HGNC Symbol;Acc:HGNC:12855]	8	100916525	100953388	-1	310
ZDHHC23	ENSG00000184307	-0.783022	4.94855	13.5718	0.000229609	0.0314131	ENSG00000184307	ZDHHC23	254887	protein_coding	protein_coding	zinc finger, DHHC-type containing 23 [Source:HGNC Symbol;Acc:HGNC:28654]	3	113947901	113965401	1	352
ZIC2	ENSG00000043355	0.859886	3.99098	14.5418	0.000137086	0.0230297	ENSG00000043355	ZIC2	7546	protein_coding	protein_coding	Zic family member 2 [Source:HGNC Symbol;Acc:HGNC:12873]	13	99981772	99986773	1	284
ZIC5	ENSG00000139800	1.01477	2.63618	16.11	5.97685e-05	0.0138348	ENSG00000139800	ZIC5	85416	protein_coding	protein_coding	Zic family member 5 [Source:HGNC Symbol;Acc:HGNC:20322]	13	99962964	99971909	-1	202
ZNF516	ENSG00000101493	0.656543	5.21663	16.5433	4.75506e-05	0.0116717	ENSG00000101493	ZNF516	9658	protein_coding	protein_coding	zinc finger protein 516 [Source:HGNC Symbol;Acc:HGNC:28990]	18	76358190	76495190	-1	189
