# Supplementary material for: Defining early changes in Alzheimer’s disease from RNA sequencing of brain regions differentially affected by pathology
Source: Sci Rep. 2021 Mar 1;11:4865. doi: 10.1038/s41598-021-83872-z (PMC7921390; doi:10.1038/s41598-021-83872-z)
Supplement: Supplementary file 4 — Supplementary Table 3. [file 41598_2021_83872_MOESM4_ESM.xlsx]

## Sheet: PrecADLRT_top1_BP
	Term	Ont	N	DE	P.DE	hgnc_symbol	ensg
GO:0006887	exocytosis	BP	848	56	1.60777e-12	NSF,STXBP2,LIN7B,CPLX1,HAP1	ENSG00000073969,ENSG00000076944,ENSG00000104863,ENSG00000168993,ENSG00000173805
GO:0032940	secretion by cell	BP	1426	76	6.16814e-12
GO:0045055	regulated exocytosis	BP	741	49	4.30808e-11	CRHBP	ENSG00000145708
GO:0046903	secretion	BP	1557	78	6.39862e-11
GO:0042119	neutrophil activation	BP	496	35	5.81801e-09	CXCR4	ENSG00000121966
GO:0002274	myeloid leukocyte activation	BP	621	40	6.21489e-09
GO:0036230	granulocyte activation	BP	501	35	7.52258e-09
GO:0043312	neutrophil degranulation	BP	485	34	1.13959e-08	STXBP2,PPBP	ENSG00000076944,ENSG00000163736
GO:0002283	neutrophil activation involved in immune response	BP	486	34	1.19943e-08
GO:0006810	transport	BP	5088	171	2.05879e-08	SLC7A2,GABRA1,SLCO4A1,SLCO4A1,SLC5A5,GLRB,MTCH2,SLC15A3,SLC15A3,GABRG2,GABRB2,SLC7A7,ATP2B2,ATP2B2,SLC25A32,SLC27A4,TRAPPC1,GABRD,SLC5A3	ENSG00000003989,ENSG00000022355,ENSG00000101187,ENSG00000101187,ENSG00000105641,ENSG00000109738,ENSG00000109919,ENSG00000110446,ENSG00000110446,ENSG00000113327,ENSG00000145864,ENSG00000155465,ENSG00000157087,ENSG00000157087,ENSG00000164933,ENSG00000167114,ENSG00000170043,ENSG00000187730,ENSG00000198743
GO:0002446	neutrophil mediated immunity	BP	499	34	2.30104e-08
GO:0051179	localization	BP	6403	204	2.51245e-08
GO:0043299	leukocyte degranulation	BP	532	35	3.4129e-08
GO:0002275	myeloid cell activation involved in immune response	BP	539	35	4.71542e-08
GO:0002444	myeloid leukocyte mediated immunity	BP	543	35	5.65601e-08
GO:0002366	leukocyte activation involved in immune response	BP	682	40	8.08684e-08
GO:0051234	establishment of localization	BP	5189	171	8.86014e-08
GO:0002263	cell activation involved in immune response	BP	686	40	9.44832e-08
GO:0070887	cellular response to chemical stimulus	BP	2980	111	1.38133e-07
GO:0007275	multicellular organism development	BP	5190	170	1.54366e-07	TNFRSF1B,ZNF516,TNFRSF10A,DDX25,VDR,PTP4A1,TNFRSF10B,RREB1,NOTCH2,IGSF10,ADRA1D,TNFRSF10D,SSC5D,FAM3C,NOTCH4	ENSG00000028137,ENSG00000101493,ENSG00000104689,ENSG00000109832,ENSG00000111424,ENSG00000112245,ENSG00000120889,ENSG00000124782,ENSG00000134250,ENSG00000152580,ENSG00000171873,ENSG00000173530,ENSG00000179954,ENSG00000196937,ENSG00000204301
GO:0050896	response to stimulus	BP	8776	257	2.06389e-07
GO:0023052	signaling	BP	6496	202	2.43496e-07
GO:0001775	cell activation	BP	1365	62	2.72685e-07	TGFB1	ENSG00000105329
GO:0048731	system development	BP	4622	153	5.25486e-07
GO:0032879	regulation of localization	BP	2641	99	6.18442e-07
GO:0035850	epithelial cell differentiation involved in kidney development	BP	44	9	6.20662e-07
GO:0002376	immune system process	BP	2928	107	6.51602e-07	HP	ENSG00000257017
GO:0045321	leukocyte activation	BP	1213	56	6.62798e-07
GO:0002443	leukocyte mediated immunity	BP	832	43	8.36886e-07
GO:0016192	vesicle-mediated transport	BP	1940	78	9.36889e-07	NSF,STXBP2,STXBP2,NCALD,TRIP10,RTN3,VAMP1,COPG1,COPG1,	ENSG00000073969,ENSG00000076944,ENSG00000076944,ENSG00000104490,ENSG00000125733,ENSG00000133318,ENSG00000139190,ENSG00000181789,ENSG00000181789,ENSG00000256861
