# Supplementary material for: Defining early changes in Alzheimer’s disease from RNA sequencing of brain regions differentially affected by pathology
Source: Sci Rep. 2021 Mar 1;11:4865. doi: 10.1038/s41598-021-83872-z (PMC7921390; doi:10.1038/s41598-021-83872-z)
Supplement: Supplementary file 5 — Supplementary Table 4. [file 41598_2021_83872_MOESM5_ESM.xlsx]

## Sheet: Sheet1
	logFC	logCPM	LR	PValue	FDR	ensembl_gene_id	hgnc_symbol	entrezgene	gene_biotype	transcript_biotype	description	chromosome_name	start_position	end_position	strand
ERCC-00130	-2.0089	11.8241	127.99	1.12812e-29	3.42079e-25	NA	NA	NA	NA	NA	NA	NA	NA	NA	NA
ERCC-00136	-1.98099	7.75525	123.408	1.1353e-28	2.29504e-24	NA	NA	NA	NA	NA	NA	NA	NA	NA	NA
ERCC-00092	-2.02921	5.17109	120.673	4.50511e-28	6.83042e-24	NA	NA	NA	NA	NA	NA	NA	NA	NA	NA
ERCC-00116	-1.92779	6.88491	106.723	5.11986e-25	6.20998e-21	NA	NA	NA	NA	NA	NA	NA	NA	NA	NA
ERCC-00131	-2.09148	3.4656	101.849	5.99076e-24	6.05526e-20	NA	NA	NA	NA	NA	NA	NA	NA	NA	NA
ERCC-00108	-1.92292	6.17447	100.328	1.29111e-23	1.11858e-19	NA	NA	NA	NA	NA	NA	NA	NA	NA	NA
ENSG00000185710	-6.27705	0.651117	92.8322	5.69204e-22	4.31499e-18	NA	NA	NA	NA	NA	NA	NA	NA	NA	NA
ENSG00000275954	-13.2713	-1.88355	79.6112	4.55825e-19	3.07155e-15	ENSG00000275954	TBC1D3F	84218	protein_coding	protein_coding	TBC1 domain family member 3F [Source:HGNC Symbol;Acc:HGNC:18257]	17	36428618	36439566	-1
ERCC-00004	-2.04742	8.58817	64.2027	1.12253e-15	6.80771e-12	NA	NA	NA	NA	NA	NA	NA	NA	NA	NA
ERCC-00095	-1.97783	3.45297	56.517	5.57138e-14	3.07166e-10	NA	NA	NA	NA	NA	NA	NA	NA	NA	NA
ERCC-00062	-2.03934	3.36844	55.339	1.01435e-13	5.12635e-10	NA	NA	NA	NA	NA	NA	NA	NA	NA	NA
ERCC-00019	-1.95168	1.50476	48.8774	2.72467e-12	1.27108e-08	NA	NA	NA	NA	NA	NA	NA	NA	NA	NA
ERCC-00170	-1.98237	1.9504	44.8947	2.07921e-11	9.00682e-08	NA	NA	NA	NA	NA	NA	NA	NA	NA	NA
ENSG00000205632	-1.97843	1.60017	42.6887	6.41824e-11	2.59494e-07	NA	NA	NA	NA	NA	NA	NA	NA	NA	NA
ENSG00000197728	-1.15195	5.3024	41.879	9.71009e-11	3.46399e-07	ENSG00000197728	RPS26	6231	protein_coding	protein_coding	ribosomal protein S26 [Source:HGNC Symbol;Acc:HGNC:10414]	12	56041853	56044675	1
ENSG00000226259	3.46541	0.598068	41.8834	9.68837e-11	3.46399e-07	NA	NA	NA	NA	NA	NA	NA	NA	NA	NA
ERCC-00002	1.09002	11.8935	36.292	1.69863e-09	5.72307e-06	NA	NA	NA	NA	NA	NA	NA	NA	NA	NA
ENSG00000275830	2.13082	1.02732	35.5778	2.45063e-09	7.82215e-06	NA	NA	NA	NA	NA	NA	NA	NA	NA	NA
ERCC-00144	-2.39964	0.593125	32.9307	9.55012e-09	2.89588e-05	NA	NA	NA	NA	NA	NA	NA	NA	NA	NA
ENSG00000116031	-5.8264	-2.10689	29.6656	5.1337e-08	0.000141517	ENSG00000116031	CD207	50489	protein_coding	protein_coding	CD207 molecule, langerin [Source:HGNC Symbol;Acc:HGNC:17935]	2	70830214	70835822	-1
ERCC-00043	1.07134	7.74924	29.6662	5.13232e-08	0.000141517	NA	NA	NA	NA	NA	NA	NA	NA	NA	NA
ENSG00000250770	-1.52028	1.67132	29.4759	5.66152e-08	0.000145264	NA	NA	NA	NA	NA	NA	NA	NA	NA	NA
ENSG00000254269	-1.93114	-1.94864	29.4463	5.74868e-08	0.000145264	NA	NA	NA	NA	NA	NA	NA	NA	NA	NA
ENSG00000134201	-1.35934	4.00018	29.1736	6.61745e-08	0.000160529	ENSG00000134201	GSTM5	2949	protein_coding	protein_coding	glutathione S-transferase mu 5 [Source:HGNC Symbol;Acc:HGNC:4637]	1	109712255	109775428	1
ENSG00000176387	1.60442	2.15221	28.5115	9.31431e-08	0.000209213	ENSG00000176387	HSD11B2	3291	protein_coding	protein_coding	hydroxysteroid (11-beta) dehydrogenase 2 [Source:HGNC Symbol;Acc:HGNC:5209]	16	67430652	67437553	1
ENSG00000277957	7.05467	-0.894532	28.5842	8.97114e-08	0.000209213	ENSG00000277957	SENP3-EIF4A1	NA	protein_coding	nonsense_mediated_decay	SENP3-EIF4A1 readthrough (NMD candidate) [Source:HGNC Symbol;Acc:HGNC:49182]	17	7563287	7578715	1
ERCC-00046	1.06358	8.99848	28.0759	1.16652e-07	0.000249451	NA	NA	NA	NA	NA	NA	NA	NA	NA	NA
ERCC-00112	1.03315	5.18178	28.0327	1.19284e-07	0.000249451	NA	NA	NA	NA	NA	NA	NA	NA	NA	NA
ENSG00000235833	-3.27218	0.711628	27.7908	1.3517e-07	0.000273251	NA	NA	NA	NA	NA	NA	NA	NA	NA	NA
ENSG00000099622	-1.01306	7.13617	26.0318	3.35836e-07	0.000643082	ENSG00000099622	CIRBP	1153	protein_coding	protein_coding	cold inducible RNA binding protein [Source:HGNC Symbol;Acc:HGNC:1982]	19	1259384	1274880	1
ENSG00000271538	-2.28513	0.0951095	25.9839	3.44269e-07	0.000643082	NA	NA	NA	NA	NA	NA	NA	NA	NA	NA
ERCC-00079	1.09833	3.08828	25.9525	3.49928e-07	0.000643082	NA	NA	NA	NA	NA	NA	NA	NA	NA	NA
ENSG00000256861	-6.83413	-1.35902	25.3939	4.67387e-07	0.000833682	ENSG00000256861		NA	protein_coding	nonsense_mediated_decay		12	122207779	122266423	-1
ENSG00000115380	-1.20171	5.16365	24.5515	7.23501e-07	0.00125364	ENSG00000115380	EFEMP1	2202	protein_coding	protein_coding	EGF containing fibulin-like extracellular matrix protein 1 [Source:HGNC Symbol;Acc:HGNC:3218]	2	55865967	55924139	-1
ENSG00000280152	0.955813	3.73483	24.1254	9.02626e-07	0.00152057	NA	NA	NA	NA	NA	NA	NA	NA	NA	NA
ERCC-00022	0.942099	5.37062	24.0151	9.55827e-07	0.00156668	NA	NA	NA	NA	NA	NA	NA	NA	NA	NA
ENSG00000276612	7.59886	-1.23918	23.6034	1.18381e-06	0.0018893	ENSG00000276612		NA	protein_coding	protein_coding		21	5116343	5133805	-1
ENSG00000250138	3.25466	0.334103	23.4761	1.26472e-06	0.00196668	NA	NA	NA	NA	NA	NA	NA	NA	NA	NA
ENSG00000102317	-0.838409	5.04093	23.3102	1.37868e-06	0.00209029	ENSG00000102317	RBM3	5935	protein_coding	protein_coding	RNA binding motif (RNP1, RRM) protein 3 [Source:HGNC Symbol;Acc:HGNC:9900]	X	48574449	48579066	1
ENSG00000106366	1.8702	1.64243	22.9972	1.62238e-06	0.00236941	ENSG00000106366	SERPINE1	5054	protein_coding	protein_coding	serpin peptidase inhibitor, clade E (nexin, plasminogen activator inhibitor type 1), member 1 [Source:HGNC Symbol;Acc:HGNC:8583]	7	101127089	101139266	1
ERCC-00165	1.1133	3.09708	22.9753	1.64092e-06	0.00236941	NA	NA	NA	NA	NA	NA	NA	NA	NA	NA
ERCC-00160	1.3969	1.48626	22.916	1.69237e-06	0.00238686	NA	NA	NA	NA	NA	NA	NA	NA	NA	NA
ENSG00000185303	-1.65995	-0.0176481	22.2135	2.43953e-06	0.00331361	ENSG00000185303	SFTPA2	729238	protein_coding	protein_coding	surfactant protein A2 [Source:HGNC Symbol;Acc:HGNC:10799]	10	79555852	79560397	-1
ERCC-00033	-1.95185	-0.45229	22.1984	2.45874e-06	0.00331361	NA	NA	NA	NA	NA	NA	NA	NA	NA	NA
ENSG00000225217	1.7886	0.663943	21.8275	2.98292e-06	0.00393265	NA	NA	NA	NA	NA	NA	NA	NA	NA	NA
ENSG00000230528	1.74783	0.471014	21.4347	3.66083e-06	0.00472372	NA	NA	NA	NA	NA	NA	NA	NA	NA	NA
ENSG00000134389	-5.67358	-2.47895	20.9639	4.6803e-06	0.00591337	ENSG00000134389	CFHR5	81494	protein_coding	protein_coding	complement factor H-related 5 [Source:HGNC Symbol;Acc:HGNC:24668]	1	196977556	197009674	1
ERCC-00003	1.05467	8.60706	20.4134	6.2391e-06	0.00772197	NA	NA	NA	NA	NA	NA	NA	NA	NA	NA
ENSG00000138036	-0.874483	3.78282	20.075	7.44632e-06	0.00903179	ENSG00000138036	DYNC2LI1	51626	protein_coding	protein_coding	dynein, cytoplasmic 2, light intermediate chain 1 [Source:HGNC Symbol;Acc:HGNC:24595]	2	43774039	43810010	1
ENSG00000146094	0.85061	2.93848	19.6082	9.50588e-06	0.0110864	ENSG00000146094	DOK3	79930	protein_coding	protein_coding	docking protein 3 [Source:HGNC Symbol;Acc:HGNC:24583]	5	177501907	177511274	-1
ENSG00000277117	-2.76286	1.49818	19.63	9.39831e-06	0.0110864	ENSG00000277117		102723996	protein_coding	protein_coding	ICOS ligand [Source:UniProtKB/Swiss-Prot;Acc:O75144]	21	5022493	5040666	1
ENSG00000214279	-0.947409	2.55665	19.5553	9.77293e-06	0.0111828	NA	NA	NA	NA	NA	NA	NA	NA	NA	NA
ENSG00000100985	2.22205	1.13326	19.3318	1.09863e-05	0.0121141	ENSG00000100985	MMP9	4318	protein_coding	protein_coding	matrix metallopeptidase 9 [Source:HGNC Symbol;Acc:HGNC:7176]	20	46008908	46016561	1
ENSG00000125337	-2.24168	0.181381	19.3644	1.08e-05	0.0121141	ENSG00000125337	KIF25	3834	protein_coding	protein_coding	kinesin family member 25 [Source:HGNC Symbol;Acc:HGNC:6390]	6	167996241	168045089	1
ENSG00000267157	-5.29322	-2.58865	19.1548	1.20532e-05	0.0130532	ENSG00000267157		NA	protein_coding	protein_coding		19	5784005	5785619	-1
ENSG00000171873	-2.13706	0.821818	18.8655	1.4027e-05	0.0145328	ENSG00000171873	ADRA1D	146	protein_coding	protein_coding	adrenoceptor alpha 1D [Source:HGNC Symbol;Acc:HGNC:280]	20	4220631	4249074	-1
ENSG00000171903	-0.936592	3.43338	18.8504	1.41384e-05	0.0145328	ENSG00000171903	CYP4F11	57834	protein_coding	protein_coding	cytochrome P450 family 4 subfamily F member 11 [Source:HGNC Symbol;Acc:HGNC:13265]	19	15912367	15934867	-1
ENSG00000254561	-1.15551	1.64685	18.9038	1.37477e-05	0.0145328	NA	NA	NA	NA	NA	NA	NA	NA	NA	NA
ENSG00000053702	1.1682	3.51916	18.4874	1.71029e-05	0.017287	ENSG00000053702	NRIP2	83714	protein_coding	protein_coding	nuclear receptor interacting protein 2 [Source:HGNC Symbol;Acc:HGNC:23078]	12	2825348	2835544	-1
ENSG00000158714	1.87452	0.416404	18.2992	1.88785e-05	0.0187689	ENSG00000158714	SLAMF8	56833	protein_coding	protein_coding	SLAM family member 8 [Source:HGNC Symbol;Acc:HGNC:21391]	1	159826750	159837249	1
ENSG00000105219	1.76257	-0.2287	18.1052	2.09025e-05	0.0201214	ENSG00000105219	CNTD2	79935	protein_coding	protein_coding	cyclin N-terminal domain containing 2 [Source:HGNC Symbol;Acc:HGNC:25805]	19	40222208	40226690	-1
ENSG00000116096	0.95028	2.69468	18.108	2.08725e-05	0.0201214	ENSG00000116096	SPR	6697	protein_coding	protein_coding	sepiapterin reductase (7,8-dihydrobiopterin:NADP+ oxidoreductase) [Source:HGNC Symbol;Acc:HGNC:11257]	2	72887360	72892158	1
ENSG00000152672	-4.43614	-1.68044	17.8802	2.35257e-05	0.0209815	ENSG00000152672	CLEC4F	165530	protein_coding	protein_coding	C-type lectin domain family 4 member F [Source:HGNC Symbol;Acc:HGNC:25357]	2	70808643	70820600	-1
ENSG00000160883	1.80392	0.286728	17.8822	2.3501e-05	0.0209815	ENSG00000160883	HK3	3101	protein_coding	protein_coding	hexokinase 3 (white cell) [Source:HGNC Symbol;Acc:HGNC:4925]	5	176880869	176899332	-1
ENSG00000229921	-2.95371	-0.0423519	17.9647	2.25043e-05	0.0209815	NA	NA	NA	NA	NA	NA	NA	NA	NA	NA
ERCC-00028	-2.07692	-0.761324	17.9122	2.31332e-05	0.0209815	NA	NA	NA	NA	NA	NA	NA	NA	NA	NA
ERCC-00078	0.98298	3.15493	17.946	2.27262e-05	0.0209815	NA	NA	NA	NA	NA	NA	NA	NA	NA	NA
ENSG00000138964	0.91942	2.88142	17.7119	2.57015e-05	0.0224386	ENSG00000138964	PARVG	64098	protein_coding	protein_coding	parvin gamma [Source:HGNC Symbol;Acc:HGNC:14654]	22	44172956	44219533	1
ENSG00000198743	0.995484	7.06762	17.6973	2.58996e-05	0.0224386	ENSG00000198743	SLC5A3	6526	protein_coding	protein_coding	solute carrier family 5 (sodium/myo-inositol cotransporter), member 3 [Source:HGNC Symbol;Acc:HGNC:11038]	21	34073570	34106260	1
ENSG00000038002	-1.20869	1.90619	17.6063	2.71683e-05	0.022884	ENSG00000038002	AGA	175	protein_coding	protein_coding	aspartylglucosaminidase [Source:HGNC Symbol;Acc:HGNC:318]	4	177430770	177442503	-1
ENSG00000259291	-0.656678	5.48922	17.6115	2.70947e-05	0.022884	NA	NA	NA	NA	NA	NA	NA	NA	NA	NA
ENSG00000168209	1.15993	5.82179	17.5736	2.76395e-05	0.022962	ENSG00000168209	DDIT4	54541	protein_coding	protein_coding	DNA damage inducible transcript 4 [Source:HGNC Symbol;Acc:HGNC:24944]	10	72273920	72276036	1
ENSG00000134830	1.32962	1.84984	17.481	2.90197e-05	0.0234657	ENSG00000134830	C5AR2	27202	protein_coding	protein_coding	complement component 5a receptor 2 [Source:HGNC Symbol;Acc:HGNC:4527]	19	47332147	47347327	1
ENSG00000280231	2.34714	-1.27017	17.5054	2.86497e-05	0.0234657	NA	NA	NA	NA	NA	NA	NA	NA	NA	NA
ENSG00000162877	1.95641	-1.67537	17.2513	3.27472e-05	0.0261314	ENSG00000162877	PM20D1	148811	protein_coding	protein_coding	peptidase M20 domain containing 1 [Source:HGNC Symbol;Acc:HGNC:26518]	1	205828022	205850132	-1
ENSG00000253741	-0.789257	2.84279	17.2039	3.35742e-05	0.0264434	NA	NA	NA	NA	NA	NA	NA	NA	NA	NA
ENSG00000269318	1.35648	0.56588	17.1523	3.44988e-05	0.0268233	NA	NA	NA	NA	NA	NA	NA	NA	NA	NA
ENSG00000226380	0.688218	5.7824	17.0432	3.65391e-05	0.02805	NA	NA	NA	NA	NA	NA	NA	NA	NA	NA
ENSG00000169994	-2.00195	-1.16698	16.9047	3.93046e-05	0.0297958	ENSG00000169994	MYO7B	4648	protein_coding	protein_coding	myosin VIIB [Source:HGNC Symbol;Acc:HGNC:7607]	2	127535802	127637729	1
ENSG00000257335	1.28584	1.90001	16.6131	4.58325e-05	0.0343156	ENSG00000257335	MGAM	8972	protein_coding	protein_coding	maltase-glucoamylase [Source:HGNC Symbol;Acc:HGNC:7043]	7	141907813	142106747	1
ENSG00000158169	0.815092	2.74409	16.5447	4.75177e-05	0.0351434	ENSG00000158169	FANCC	2176	protein_coding	protein_coding	Fanconi anemia complementation group C [Source:HGNC Symbol;Acc:HGNC:3584]	9	95099054	95317709	-1
ENSG00000115590	2.62247	1.08534	16.4669	4.95062e-05	0.036173	ENSG00000115590	IL1R2	7850	protein_coding	protein_coding	interleukin 1 receptor, type II [Source:HGNC Symbol;Acc:HGNC:5994]	2	101991844	102028544	1
ENSG00000279273	3.51289	-1.48973	16.2861	5.44617e-05	0.0393201	NA	NA	NA	NA	NA	NA	NA	NA	NA	NA
ENSG00000273113	2.89625	-1.43723	16.2504	5.54973e-05	0.0395963	NA	NA	NA	NA	NA	NA	NA	NA	NA	NA
ENSG00000076944	0.950525	1.94927	16.2121	5.66301e-05	0.0399348	ENSG00000076944	STXBP2	6813	protein_coding	protein_coding	syntaxin binding protein 2 [Source:HGNC Symbol;Acc:HGNC:11445]	19	7636881	7647873	1
ENSG00000110077	0.898541	2.80513	16.145	5.86726e-05	0.0406982	ENSG00000110077	MS4A6A	64231	protein_coding	protein_coding	membrane-spanning 4-domains, subfamily A, member 6A [Source:HGNC Symbol;Acc:HGNC:13375]	11	60172014	60184666	-1
ENSG00000163221	3.02481	0.0577087	16.1113	5.9726e-05	0.0406982	ENSG00000163221	S100A12	6283	protein_coding	protein_coding	S100 calcium binding protein A12 [Source:HGNC Symbol;Acc:HGNC:10489]	1	153373706	153375649	-1
ENSG00000198502	2.6024	0.93085	16.1208	5.94274e-05	0.0406982	ENSG00000198502	HLA-DRB5	3127	protein_coding	protein_coding	major histocompatibility complex, class II, DR beta 5 [Source:HGNC Symbol;Acc:HGNC:4953]	6	32517343	32530287	-1
ENSG00000121764	-2.45387	-1.18923	16.086	6.05303e-05	0.040788	ENSG00000121764	HCRTR1	3061	protein_coding	protein_coding	hypocretin (orexin) receptor 1 [Source:HGNC Symbol;Acc:HGNC:4848]	1	31617686	31632518	1
ENSG00000137944	-0.860259	3.38629	15.9031	6.6669e-05	0.0444309	ENSG00000137944	CCBL2	56267	protein_coding	protein_coding	cysteine conjugate-beta lyase 2 [Source:HGNC Symbol;Acc:HGNC:33238]	1	88935773	88992953	-1
ENSG00000171819	2.90058	-1.31327	15.879	6.75244e-05	0.0445118	ENSG00000171819	ANGPTL7	10218	protein_coding	protein_coding	angiopoietin like 7 [Source:HGNC Symbol;Acc:HGNC:24078]	1	11189341	11195981	1
ENSG00000244482	3.79112	-1.50218	15.7015	7.41639e-05	0.0483629	ENSG00000244482	LILRA6	11025	protein_coding	nonsense_mediated_decay	leukocyte immunoglobulin-like receptor, subfamily A (with TM domain), member 6 [Source:HGNC Symbol;Acc:HGNC:15495]	19	54236592	54242791	-1
ENSG00000009724	4.66364	-1.74898	15.5844	7.89029e-05	0.049957	ENSG00000009724	MASP2	10747	protein_coding	protein_coding	mannan-binding lectin serine peptidase 2 [Source:HGNC Symbol;Acc:HGNC:6902]	1	11026523	11047233	-1
ENSG00000163884	0.643504	4.58145	15.5802	7.90798e-05	0.049957	ENSG00000163884	KLF15	28999	protein_coding	protein_coding	Kruppel-like factor 15 [Source:HGNC Symbol;Acc:HGNC:14536]	3	126342635	126357442	-1
ENSG00000267799	2.60241	-1.40078	15.5946	7.84796e-05	0.049957	NA	NA	NA	NA	NA	NA	NA	NA	NA	NA

## Sheet: without ERCC
	logFC	logCPM	LR	PValue	FDR	ensembl_gene_id	hgnc_symbol	entrezgene	gene_biotype	transcript_biotype	description	chromosome_me	start_position	end_position	strand	overlap with AD_PREC DEGs
ENSG00000185710	-6.27705	0.651117	92.8322	5.69204e-22	4.31499e-18
ENSG00000275954	-13.2713	-1.88355	79.6112	4.55825e-19	3.07155e-15	ENSG00000275954	TBC1D3F	84218	protein_coding	protein_coding	TBC1 domain family member 3F [Source:HGNC Symbol;Acc:HGNC:18257]	17	36428618	36439566	-1	TBC1D3F
ENSG00000205632	-1.97843	1.60017	42.6887	6.41824e-11	2.59494e-07
ENSG00000197728	-1.15195	5.3024	41.879	9.71009e-11	3.46399e-07	ENSG00000197728	RPS26	6231	protein_coding	protein_coding	ribosomal protein S26 [Source:HGNC Symbol;Acc:HGNC:10414]	12	56041853	56044675	1	RPS26
ENSG00000226259	3.46541	0.598068	41.8834	9.68837e-11	3.46399e-07
ENSG00000275830	2.13082	1.02732	35.5778	2.45063e-09	7.82215e-06
ENSG00000116031	-5.8264	-2.10689	29.6656	5.1337e-08	0.000141517	ENSG00000116031	CD207	50489	protein_coding	protein_coding	CD207 molecule, langerin [Source:HGNC Symbol;Acc:HGNC:17935]	2	70830214	70835822	-1	CD207
ENSG00000250770	-1.52028	1.67132	29.4759	5.66152e-08	0.000145264
ENSG00000254269	-1.93114	-1.94864	29.4463	5.74868e-08	0.000145264
ENSG00000134201	-1.35934	4.00018	29.1736	6.61745e-08	0.000160529	ENSG00000134201	GSTM5	2949	protein_coding	protein_coding	glutathione S-transferase mu 5 [Source:HGNC Symbol;Acc:HGNC:4637]	1	109712255	109775428	1
ENSG00000176387	1.60442	2.15221	28.5115	9.31431e-08	0.000209213	ENSG00000176387	HSD11B2	3291	protein_coding	protein_coding	hydroxysteroid (11-beta) dehydrogese 2 [Source:HGNC Symbol;Acc:HGNC:5209]	16	67430652	67437553	1	HSD11B2
ENSG00000277957	7.05467	-0.894532	28.5842	8.97114e-08	0.000209213	ENSG00000277957	SENP3-EIF4A1		protein_coding	nonsense_mediated_decay	SENP3-EIF4A1 readthrough (NMD candidate) [Source:HGNC Symbol;Acc:HGNC:49182]	17	7563287	7578715	1
ENSG00000235833	-3.27218	0.711628	27.7908	1.3517e-07	0.000273251
ENSG00000099622	-1.01306	7.13617	26.0318	3.35836e-07	0.000643082	ENSG00000099622	CIRBP	1153	protein_coding	protein_coding	cold inducible R binding protein [Source:HGNC Symbol;Acc:HGNC:1982]	19	1259384	1274880	1	CIRBP
ENSG00000271538	-2.28513	0.0951095	25.9839	3.44269e-07	0.000643082
ENSG00000256861	-6.83413	-1.35902	25.3939	4.67387e-07	0.000833682	ENSG00000256861			protein_coding	nonsense_mediated_decay		12	122207779	122266423	-1
ENSG00000115380	-1.20171	5.16365	24.5515	7.23501e-07	0.00125364	ENSG00000115380	EFEMP1	2202	protein_coding	protein_coding	EGF containing fibulin-like extracellular matrix protein 1 [Source:HGNC Symbol;Acc:HGNC:3218]	2	55865967	55924139	-1
ENSG00000280152	0.955813	3.73483	24.1254	9.02626e-07	0.00152057
ENSG00000276612	7.59886	-1.23918	23.6034	1.18381e-06	0.0018893	ENSG00000276612			protein_coding	protein_coding		21	5116343	5133805	-1
ENSG00000250138	3.25466	0.334103	23.4761	1.26472e-06	0.00196668
ENSG00000102317	-0.838409	5.04093	23.3102	1.37868e-06	0.00209029	ENSG00000102317	RBM3	5935	protein_coding	protein_coding	R binding motif (RNP1, RRM) protein 3 [Source:HGNC Symbol;Acc:HGNC:9900]	X	48574449	48579066	1	RBM3
ENSG00000106366	1.8702	1.64243	22.9972	1.62238e-06	0.00236941	ENSG00000106366	SERPINE1	5054	protein_coding	protein_coding	serpin peptidase inhibitor, clade E (nexin, plasminogen activator inhibitor type 1), member 1 [Source:HGNC Symbol;Acc:HGNC:8583]	7	101127089	101139266	1	SERPINE1
ENSG00000185303	-1.65995	-0.0176481	22.2135	2.43953e-06	0.00331361	ENSG00000185303	SFTPA2	729238	protein_coding	protein_coding	surfactant protein A2 [Source:HGNC Symbol;Acc:HGNC:10799]	10	79555852	79560397	-1
ENSG00000225217	1.7886	0.663943	21.8275	2.98292e-06	0.00393265
ENSG00000230528	1.74783	0.471014	21.4347	3.66083e-06	0.00472372
ENSG00000134389	-5.67358	-2.47895	20.9639	4.6803e-06	0.00591337	ENSG00000134389	CFHR5	81494	protein_coding	protein_coding	complement factor H-related 5 [Source:HGNC Symbol;Acc:HGNC:24668]	1	196977556	197009674	1
ENSG00000138036	-0.874483	3.78282	20.075	7.44632e-06	0.00903179	ENSG00000138036	DYNC2LI1	51626	protein_coding	protein_coding	dynein, cytoplasmic 2, light intermediate chain 1 [Source:HGNC Symbol;Acc:HGNC:24595]	2	43774039	43810010	1	DYNC2LI1
ENSG00000146094	0.85061	2.93848	19.6082	9.50588e-06	0.0110864	ENSG00000146094	DOK3	79930	protein_coding	protein_coding	docking protein 3 [Source:HGNC Symbol;Acc:HGNC:24583]	5	177501907	177511274	-1
ENSG00000277117	-2.76286	1.49818	19.63	9.39831e-06	0.0110864	ENSG00000277117		102723996	protein_coding	protein_coding	ICOS ligand [Source:UniProtKB/Swiss-Prot;Acc:O75144]	21	5022493	5040666	1
ENSG00000214279	-0.947409	2.55665	19.5553	9.77293e-06	0.0111828
ENSG00000125337	-2.24168	0.181381	19.3644	1.08e-05	0.0121141	ENSG00000125337	KIF25	3834	protein_coding	protein_coding	kinesin family member 25 [Source:HGNC Symbol;Acc:HGNC:6390]	6	167996241	168045089	1
ENSG00000100985	2.22205	1.13326	19.3318	1.09863e-05	0.0121141	ENSG00000100985	MMP9	4318	protein_coding	protein_coding	matrix metallopeptidase 9 [Source:HGNC Symbol;Acc:HGNC:7176]	20	46008908	46016561	1	MMP9
ENSG00000267157	-5.29322	-2.58865	19.1548	1.20532e-05	0.0130532	ENSG00000267157			protein_coding	protein_coding		19	5784005	5785619	-1
ENSG00000171873	-2.13706	0.821818	18.8655	1.4027e-05	0.0145328	ENSG00000171873	ADRA1D	146	protein_coding	protein_coding	adrenoceptor alpha 1D [Source:HGNC Symbol;Acc:HGNC:280]	20	4220631	4249074	-1	ADRA1D
ENSG00000171903	-0.936592	3.43338	18.8504	1.41384e-05	0.0145328	ENSG00000171903	CYP4F11	57834	protein_coding	protein_coding	cytochrome P450 family 4 subfamily F member 11 [Source:HGNC Symbol;Acc:HGNC:13265]	19	15912367	15934867	-1
ENSG00000254561	-1.15551	1.64685	18.9038	1.37477e-05	0.0145328
ENSG00000053702	1.1682	3.51916	18.4874	1.71029e-05	0.017287	ENSG00000053702	NRIP2	83714	protein_coding	protein_coding	nuclear receptor interacting protein 2 [Source:HGNC Symbol;Acc:HGNC:23078]	12	2825348	2835544	-1
ENSG00000158714	1.87452	0.416404	18.2992	1.88785e-05	0.0187689	ENSG00000158714	SLAMF8	56833	protein_coding	protein_coding	SLAM family member 8 [Source:HGNC Symbol;Acc:HGNC:21391]	1	159826750	159837249	1	SLAMF8
ENSG00000105219	1.76257	-0.2287	18.1052	2.09025e-05	0.0201214	ENSG00000105219	CNTD2	79935	protein_coding	protein_coding	cyclin N-termil domain containing 2 [Source:HGNC Symbol;Acc:HGNC:25805]	19	40222208	40226690	-1
ENSG00000116096	0.95028	2.69468	18.108	2.08725e-05	0.0201214	ENSG00000116096	SPR	6697	protein_coding	protein_coding	sepiapterin reductase (7,8-dihydrobiopterin:DP+ oxidoreductase) [Source:HGNC Symbol;Acc:HGNC:11257]	2	72887360	72892158	1
ENSG00000152672	-4.43614	-1.68044	17.8802	2.35257e-05	0.0209815	ENSG00000152672	CLEC4F	165530	protein_coding	protein_coding	C-type lectin domain family 4 member F [Source:HGNC Symbol;Acc:HGNC:25357]	2	70808643	70820600	-1	CLEC4F
ENSG00000160883	1.80392	0.286728	17.8822	2.3501e-05	0.0209815	ENSG00000160883	HK3	3101	protein_coding	protein_coding	hexokise 3 (white cell) [Source:HGNC Symbol;Acc:HGNC:4925]	5	176880869	176899332	-1	HK3
ENSG00000229921	-2.95371	-0.0423519	17.9647	2.25043e-05	0.0209815
ENSG00000138964	0.91942	2.88142	17.7119	2.57015e-05	0.0224386	ENSG00000138964	PARVG	64098	protein_coding	protein_coding	parvin gamma [Source:HGNC Symbol;Acc:HGNC:14654]	22	44172956	44219533	1	PARVG
ENSG00000198743	0.995484	7.06762	17.6973	2.58996e-05	0.0224386	ENSG00000198743	SLC5A3	6526	protein_coding	protein_coding	solute carrier family 5 (sodium/myo-inositol cotransporter), member 3 [Source:HGNC Symbol;Acc:HGNC:11038]	21	34073570	34106260	1	SLC5A3
ENSG00000038002	-1.20869	1.90619	17.6063	2.71683e-05	0.022884	ENSG00000038002	AGA	175	protein_coding	protein_coding	aspartylglucosaminidase [Source:HGNC Symbol;Acc:HGNC:318]	4	177430770	177442503	-1
ENSG00000259291	-0.656678	5.48922	17.6115	2.70947e-05	0.022884
ENSG00000168209	1.15993	5.82179	17.5736	2.76395e-05	0.022962	ENSG00000168209	DDIT4	54541	protein_coding	protein_coding	D damage inducible transcript 4 [Source:HGNC Symbol;Acc:HGNC:24944]	10	72273920	72276036	1	DDIT4
ENSG00000134830	1.32962	1.84984	17.481	2.90197e-05	0.0234657	ENSG00000134830	C5AR2	27202	protein_coding	protein_coding	complement component 5a receptor 2 [Source:HGNC Symbol;Acc:HGNC:4527]	19	47332147	47347327	1
ENSG00000280231	2.34714	-1.27017	17.5054	2.86497e-05	0.0234657
ENSG00000162877	1.95641	-1.67537	17.2513	3.27472e-05	0.0261314	ENSG00000162877	PM20D1	148811	protein_coding	protein_coding	peptidase M20 domain containing 1 [Source:HGNC Symbol;Acc:HGNC:26518]	1	205828022	205850132	-1	PM20D1
ENSG00000253741	-0.789257	2.84279	17.2039	3.35742e-05	0.0264434
ENSG00000269318	1.35648	0.56588	17.1523	3.44988e-05	0.0268233
ENSG00000226380	0.688218	5.7824	17.0432	3.65391e-05	0.02805
ENSG00000169994	-2.00195	-1.16698	16.9047	3.93046e-05	0.0297958	ENSG00000169994	MYO7B	4648	protein_coding	protein_coding	myosin VIIB [Source:HGNC Symbol;Acc:HGNC:7607]	2	127535802	127637729	1
ENSG00000257335	1.28584	1.90001	16.6131	4.58325e-05	0.0343156	ENSG00000257335	MGAM	8972	protein_coding	protein_coding	maltase-glucoamylase [Source:HGNC Symbol;Acc:HGNC:7043]	7	141907813	142106747	1	MGAM
ENSG00000158169	0.815092	2.74409	16.5447	4.75177e-05	0.0351434	ENSG00000158169	FANCC	2176	protein_coding	protein_coding	Fanconi anemia complementation group C [Source:HGNC Symbol;Acc:HGNC:3584]	9	95099054	95317709	-1	FANCC
ENSG00000115590	2.62247	1.08534	16.4669	4.95062e-05	0.036173	ENSG00000115590	IL1R2	7850	protein_coding	protein_coding	interleukin 1 receptor, type II [Source:HGNC Symbol;Acc:HGNC:5994]	2	101991844	102028544	1	IL1R2
ENSG00000279273	3.51289	-1.48973	16.2861	5.44617e-05	0.0393201
ENSG00000273113	2.89625	-1.43723	16.2504	5.54973e-05	0.0395963
ENSG00000076944	0.950525	1.94927	16.2121	5.66301e-05	0.0399348	ENSG00000076944	STXBP2	6813	protein_coding	protein_coding	syntaxin binding protein 2 [Source:HGNC Symbol;Acc:HGNC:11445]	19	7636881	7647873	1	STXBP2
ENSG00000198502	2.6024	0.93085	16.1208	5.94274e-05	0.0406982	ENSG00000198502	HLA-DRB5	3127	protein_coding	protein_coding	major histocompatibility complex, class II, DR beta 5 [Source:HGNC Symbol;Acc:HGNC:4953]	6	32517343	32530287	-1	HLA-DRB5
ENSG00000110077	0.898541	2.80513	16.145	5.86726e-05	0.0406982	ENSG00000110077	MS4A6A	64231	protein_coding	protein_coding	membrane-spanning 4-domains, subfamily A, member 6A [Source:HGNC Symbol;Acc:HGNC:13375]	11	60172014	60184666	-1	MS4A6A
ENSG00000163221	3.02481	0.0577087	16.1113	5.9726e-05	0.0406982	ENSG00000163221	S100A12	6283	protein_coding	protein_coding	S100 calcium binding protein A12 [Source:HGNC Symbol;Acc:HGNC:10489]	1	153373706	153375649	-1	S100A12
ENSG00000121764	-2.45387	-1.18923	16.086	6.05303e-05	0.040788	ENSG00000121764	HCRTR1	3061	protein_coding	protein_coding	hypocretin (orexin) receptor 1 [Source:HGNC Symbol;Acc:HGNC:4848]	1	31617686	31632518	1
ENSG00000137944	-0.860259	3.38629	15.9031	6.6669e-05	0.0444309	ENSG00000137944	CCBL2	56267	protein_coding	protein_coding	cysteine conjugate-beta lyase 2 [Source:HGNC Symbol;Acc:HGNC:33238]	1	88935773	88992953	-1	CCBL2
ENSG00000171819	2.90058	-1.31327	15.879	6.75244e-05	0.0445118	ENSG00000171819	ANGPTL7	10218	protein_coding	protein_coding	angiopoietin like 7 [Source:HGNC Symbol;Acc:HGNC:24078]	1	11189341	11195981	1
ENSG00000244482	3.79112	-1.50218	15.7015	7.41639e-05	0.0483629	ENSG00000244482	LILRA6	11025	protein_coding	nonsense_mediated_decay	leukocyte immunoglobulin-like receptor, subfamily A (with TM domain), member 6 [Source:HGNC Symbol;Acc:HGNC:15495]	19	54236592	54242791	-1
ENSG00000163884	0.643504	4.58145	15.5802	7.90798e-05	0.049957	ENSG00000163884	KLF15	28999	protein_coding	protein_coding	Kruppel-like factor 15 [Source:HGNC Symbol;Acc:HGNC:14536]	3	126342635	126357442	-1	KLF15
ENSG00000009724	4.66364	-1.74898	15.5844	7.89029e-05	0.049957	ENSG00000009724	MASP2	10747	protein_coding	protein_coding	mann-binding lectin serine peptidase 2 [Source:HGNC Symbol;Acc:HGNC:6902]	1	11026523	11047233	-1	MASP2
ENSG00000267799	2.60241	-1.40078	15.5946	7.84796e-05	0.049957

## Sheet: protein coding only
	logFC	logCPM	LR	PValue	FDR	ensembl_gene_id	hgnc_symbol	entrezgene	gene_biotype	transcript_biotype	description	chromosome_name	start_position	end_position	strand
ENSG00000171873	-2.13706	0.821818	18.8655	1.4027e-05	0.0145328	ENSG00000171873	ADRA1D	146	protein_coding	protein_coding	adrenoceptor alpha 1D [Source:HGNC Symbol;Acc:HGNC:280]	20	4220631	4249074	-1
ENSG00000038002	-1.20869	1.90619	17.6063	2.71683e-05	0.022884	ENSG00000038002	AGA	175	protein_coding	protein_coding	aspartylglucosaminidase [Source:HGNC Symbol;Acc:HGNC:318]	4	177430770	177442503	-1
ENSG00000171819	2.90058	-1.31327	15.879	6.75244e-05	0.0445118	ENSG00000171819	ANGPTL7	10218	protein_coding	protein_coding	angiopoietin like 7 [Source:HGNC Symbol;Acc:HGNC:24078]	1	11189341	11195981	1
ENSG00000134830	1.32962	1.84984	17.481	2.90197e-05	0.0234657	ENSG00000134830	C5AR2	27202	protein_coding	protein_coding	complement component 5a receptor 2 [Source:HGNC Symbol;Acc:HGNC:4527]	19	47332147	47347327	1
ENSG00000137944	-0.860259	3.38629	15.9031	6.6669e-05	0.0444309	ENSG00000137944	CCBL2	56267	protein_coding	protein_coding	cysteine conjugate-beta lyase 2 [Source:HGNC Symbol;Acc:HGNC:33238]	1	88935773	88992953	-1
ENSG00000116031	-5.8264	-2.10689	29.6656	5.1337e-08	0.000141517	ENSG00000116031	CD207	50489	protein_coding	protein_coding	CD207 molecule, langerin [Source:HGNC Symbol;Acc:HGNC:17935]	2	70830214	70835822	-1
ENSG00000134389	-5.67358	-2.47895	20.9639	4.6803e-06	0.00591337	ENSG00000134389	CFHR5	81494	protein_coding	protein_coding	complement factor H-related 5 [Source:HGNC Symbol;Acc:HGNC:24668]	1	196977556	197009674	1
ENSG00000099622	-1.01306	7.13617	26.0318	3.35836e-07	0.000643082	ENSG00000099622	CIRBP	1153	protein_coding	protein_coding	cold inducible RNA binding protein [Source:HGNC Symbol;Acc:HGNC:1982]	19	1259384	1274880	1
ENSG00000152672	-4.43614	-1.68044	17.8802	2.35257e-05	0.0209815	ENSG00000152672	CLEC4F	165530	protein_coding	protein_coding	C-type lectin domain family 4 member F [Source:HGNC Symbol;Acc:HGNC:25357]	2	70808643	70820600	-1
ENSG00000105219	1.76257	-0.2287	18.1052	2.09025e-05	0.0201214	ENSG00000105219	CNTD2	79935	protein_coding	protein_coding	cyclin N-terminal domain containing 2 [Source:HGNC Symbol;Acc:HGNC:25805]	19	40222208	40226690	-1
ENSG00000171903	-0.936592	3.43338	18.8504	1.41384e-05	0.0145328	ENSG00000171903	CYP4F11	57834	protein_coding	protein_coding	cytochrome P450 family 4 subfamily F member 11 [Source:HGNC Symbol;Acc:HGNC:13265]	19	15912367	15934867	-1
ENSG00000168209	1.15993	5.82179	17.5736	2.76395e-05	0.022962	ENSG00000168209	DDIT4	54541	protein_coding	protein_coding	DNA damage inducible transcript 4 [Source:HGNC Symbol;Acc:HGNC:24944]	10	72273920	72276036	1
ENSG00000146094	0.85061	2.93848	19.6082	9.50588e-06	0.0110864	ENSG00000146094	DOK3	79930	protein_coding	protein_coding	docking protein 3 [Source:HGNC Symbol;Acc:HGNC:24583]	5	177501907	177511274	-1
ENSG00000138036	-0.874483	3.78282	20.075	7.44632e-06	0.00903179	ENSG00000138036	DYNC2LI1	51626	protein_coding	protein_coding	dynein, cytoplasmic 2, light intermediate chain 1 [Source:HGNC Symbol;Acc:HGNC:24595]	2	43774039	43810010	1
ENSG00000115380	-1.20171	5.16365	24.5515	7.23501e-07	0.00125364	ENSG00000115380	EFEMP1	2202	protein_coding	protein_coding	EGF containing fibulin-like extracellular matrix protein 1 [Source:HGNC Symbol;Acc:HGNC:3218]	2	55865967	55924139	-1
ENSG00000158169	0.815092	2.74409	16.5447	4.75177e-05	0.0351434	ENSG00000158169	FANCC	2176	protein_coding	protein_coding	Fanconi anemia complementation group C [Source:HGNC Symbol;Acc:HGNC:3584]	9	95099054	95317709	-1
ENSG00000134201	-1.35934	4.00018	29.1736	6.61745e-08	0.000160529	ENSG00000134201	GSTM5	2949	protein_coding	protein_coding	glutathione S-transferase mu 5 [Source:HGNC Symbol;Acc:HGNC:4637]	1	109712255	109775428	1
ENSG00000121764	-2.45387	-1.18923	16.086	6.05303e-05	0.040788	ENSG00000121764	HCRTR1	3061	protein_coding	protein_coding	hypocretin (orexin) receptor 1 [Source:HGNC Symbol;Acc:HGNC:4848]	1	31617686	31632518	1
ENSG00000160883	1.80392	0.286728	17.8822	2.3501e-05	0.0209815	ENSG00000160883	HK3	3101	protein_coding	protein_coding	hexokinase 3 (white cell) [Source:HGNC Symbol;Acc:HGNC:4925]	5	176880869	176899332	-1
ENSG00000198502	2.6024	0.93085	16.1208	5.94274e-05	0.0406982	ENSG00000198502	HLA-DRB5	3127	protein_coding	protein_coding	major histocompatibility complex, class II, DR beta 5 [Source:HGNC Symbol;Acc:HGNC:4953]	6	32517343	32530287	-1
ENSG00000176387	1.60442	2.15221	28.5115	9.31431e-08	0.000209213	ENSG00000176387	HSD11B2	3291	protein_coding	protein_coding	hydroxysteroid (11-beta) dehydrogenase 2 [Source:HGNC Symbol;Acc:HGNC:5209]	16	67430652	67437553	1
ENSG00000115590	2.62247	1.08534	16.4669	4.95062e-05	0.036173	ENSG00000115590	IL1R2	7850	protein_coding	protein_coding	interleukin 1 receptor, type II [Source:HGNC Symbol;Acc:HGNC:5994]	2	101991844	102028544	1
ENSG00000125337	-2.24168	0.181381	19.3644	1.08e-05	0.0121141	ENSG00000125337	KIF25	3834	protein_coding	protein_coding	kinesin family member 25 [Source:HGNC Symbol;Acc:HGNC:6390]	6	167996241	168045089	1
ENSG00000163884	0.643504	4.58145	15.5802	7.90798e-05	0.049957	ENSG00000163884	KLF15	28999	protein_coding	protein_coding	Kruppel-like factor 15 [Source:HGNC Symbol;Acc:HGNC:14536]	3	126342635	126357442	-1
ENSG00000244482	3.79112	-1.50218	15.7015	7.41639e-05	0.0483629	ENSG00000244482	LILRA6	11025	protein_coding	nonsense_mediated_decay	leukocyte immunoglobulin-like receptor, subfamily A (with TM domain), member 6 [Source:HGNC Symbol;Acc:HGNC:15495]	19	54236592	54242791	-1
ENSG00000009724	4.66364	-1.74898	15.5844	7.89029e-05	0.049957	ENSG00000009724	MASP2	10747	protein_coding	protein_coding	mannan-binding lectin serine peptidase 2 [Source:HGNC Symbol;Acc:HGNC:6902]	1	11026523	11047233	-1
ENSG00000257335	1.28584	1.90001	16.6131	4.58325e-05	0.0343156	ENSG00000257335	MGAM	8972	protein_coding	protein_coding	maltase-glucoamylase [Source:HGNC Symbol;Acc:HGNC:7043]	7	141907813	142106747	1
ENSG00000100985	2.22205	1.13326	19.3318	1.09863e-05	0.0121141	ENSG00000100985	MMP9	4318	protein_coding	protein_coding	matrix metallopeptidase 9 [Source:HGNC Symbol;Acc:HGNC:7176]	20	46008908	46016561	1
ENSG00000110077	0.898541	2.80513	16.145	5.86726e-05	0.0406982	ENSG00000110077	MS4A6A	64231	protein_coding	protein_coding	membrane-spanning 4-domains, subfamily A, member 6A [Source:HGNC Symbol;Acc:HGNC:13375]	11	60172014	60184666	-1
ENSG00000169994	-2.00195	-1.16698	16.9047	3.93046e-05	0.0297958	ENSG00000169994	MYO7B	4648	protein_coding	protein_coding	myosin VIIB [Source:HGNC Symbol;Acc:HGNC:7607]	2	127535802	127637729	1
ENSG00000053702	1.1682	3.51916	18.4874	1.71029e-05	0.017287	ENSG00000053702	NRIP2	83714	protein_coding	protein_coding	nuclear receptor interacting protein 2 [Source:HGNC Symbol;Acc:HGNC:23078]	12	2825348	2835544	-1
ENSG00000138964	0.91942	2.88142	17.7119	2.57015e-05	0.0224386	ENSG00000138964	PARVG	64098	protein_coding	protein_coding	parvin gamma [Source:HGNC Symbol;Acc:HGNC:14654]	22	44172956	44219533	1
ENSG00000162877	1.95641	-1.67537	17.2513	3.27472e-05	0.0261314	ENSG00000162877	PM20D1	148811	protein_coding	protein_coding	peptidase M20 domain containing 1 [Source:HGNC Symbol;Acc:HGNC:26518]	1	205828022	205850132	-1
ENSG00000102317	-0.838409	5.04093	23.3102	1.37868e-06	0.00209029	ENSG00000102317	RBM3	5935	protein_coding	protein_coding	RNA binding motif (RNP1, RRM) protein 3 [Source:HGNC Symbol;Acc:HGNC:9900]	X	48574449	48579066	1
ENSG00000197728	-1.15195	5.3024	41.879	9.71009e-11	3.46399e-07	ENSG00000197728	RPS26	6231	protein_coding	protein_coding	ribosomal protein S26 [Source:HGNC Symbol;Acc:HGNC:10414]	12	56041853	56044675	1
ENSG00000163221	3.02481	0.0577087	16.1113	5.9726e-05	0.0406982	ENSG00000163221	S100A12	6283	protein_coding	protein_coding	S100 calcium binding protein A12 [Source:HGNC Symbol;Acc:HGNC:10489]	1	153373706	153375649	-1
ENSG00000277957	7.05467	-0.894532	28.5842	8.97114e-08	0.000209213	ENSG00000277957	SENP3-EIF4A1	NA	protein_coding	nonsense_mediated_decay	SENP3-EIF4A1 readthrough (NMD candidate) [Source:HGNC Symbol;Acc:HGNC:49182]	17	7563287	7578715	1
ENSG00000106366	1.8702	1.64243	22.9972	1.62238e-06	0.00236941	ENSG00000106366	SERPINE1	5054	protein_coding	protein_coding	serpin peptidase inhibitor, clade E (nexin, plasminogen activator inhibitor type 1), member 1 [Source:HGNC Symbol;Acc:HGNC:8583]	7	101127089	101139266	1
ENSG00000185303	-1.65995	-0.0176481	22.2135	2.43953e-06	0.00331361	ENSG00000185303	SFTPA2	729238	protein_coding	protein_coding	surfactant protein A2 [Source:HGNC Symbol;Acc:HGNC:10799]	10	79555852	79560397	-1
ENSG00000158714	1.87452	0.416404	18.2992	1.88785e-05	0.0187689	ENSG00000158714	SLAMF8	56833	protein_coding	protein_coding	SLAM family member 8 [Source:HGNC Symbol;Acc:HGNC:21391]	1	159826750	159837249	1
ENSG00000198743	0.995484	7.06762	17.6973	2.58996e-05	0.0224386	ENSG00000198743	SLC5A3	6526	protein_coding	protein_coding	solute carrier family 5 (sodium/myo-inositol cotransporter), member 3 [Source:HGNC Symbol;Acc:HGNC:11038]	21	34073570	34106260	1
ENSG00000116096	0.95028	2.69468	18.108	2.08725e-05	0.0201214	ENSG00000116096	SPR	6697	protein_coding	protein_coding	sepiapterin reductase (7,8-dihydrobiopterin:NADP+ oxidoreductase) [Source:HGNC Symbol;Acc:HGNC:11257]	2	72887360	72892158	1
ENSG00000076944	0.950525	1.94927	16.2121	5.66301e-05	0.0399348	ENSG00000076944	STXBP2	6813	protein_coding	protein_coding	syntaxin binding protein 2 [Source:HGNC Symbol;Acc:HGNC:11445]	19	7636881	7647873	1
ENSG00000275954	-13.2713	-1.88355	79.6112	4.55825e-19	3.07155e-15	ENSG00000275954	TBC1D3F	84218	protein_coding	protein_coding	TBC1 domain family member 3F [Source:HGNC Symbol;Acc:HGNC:18257]	17	36428618	36439566	-1
