# Supplementary material for: Defining early changes in Alzheimer’s disease from RNA sequencing of brain regions differentially affected by pathology
Source: Sci Rep. 2021 Mar 1;11:4865. doi: 10.1038/s41598-021-83872-z (PMC7921390; doi:10.1038/s41598-021-83872-z)
Supplement: Supplementary file 6 — Supplementary Table 5. [file 41598_2021_83872_MOESM6_ESM.xlsx]

## Sheet: VicADLRT_top1_BP
	Term	Ont	N	DE	P.DE	hgnc_symbol	ensg
GO:0002252	immune effector process	BP	1201	13	1.0286e-06
GO:0006952	defense response	BP	1651	12	4.32e-06		ENSG00000277117
GO:0050727	regulation of inflammatory response	BP	385	5	1.7867e-05
GO:0006955	immune response	BP	2071	14	6.3106e-05	IL1R2,HLA-DRB5	ENSG00000115590,ENSG00000198502
GO:0043312	neutrophil degranulation	BP	485	8	0.00011168	STXBP2	ENSG00000076944
GO:0002283	neutrophil activation involved in immune response	BP	486	8	0.00011607
GO:0070613	regulation of protein processing	BP	166	4	0.00012808
GO:0042119	neutrophil activation	BP	496	8	0.00013011
GO:0002446	neutrophil mediated immunity	BP	499	8	0.00013341
GO:1903317	regulation of protein maturation	BP	168	4	0.00013723
