# Supplementary material for: Defining early changes in Alzheimer’s disease from RNA sequencing of brain regions differentially affected by pathology
Source: Sci Rep. 2021 Mar 1;11:4865. doi: 10.1038/s41598-021-83872-z (PMC7921390; doi:10.1038/s41598-021-83872-z)
Supplement: Supplementary file 7 — Supplementary Table 6. [file 41598_2021_83872_MOESM7_ESM.xlsx]

## Sheet: Sheet1
Seyfried et al.'s 1234 significant AD (GWAS) risk genes (https://www.ncbi.nlm.nih.gov/pubmed/27989508)	The current 462 AD-PREC protein-coding DEGs	The overlap between AD risk genes (Seyfried et al.) and 32 AD_PREC DEGs	The current 44 AD-VIC protein coding DEGs	The Overlap between AD risk genes (Seyfried et al.) and 3 AD-VIC DEGs
ABCA1	A2ML1		ADRA1D
ABCA7	ABI3	ABI3	AGA
ABCB9	ACAP1		ANGPTL7
ABCE1	ACOT4		C5AR2
ABCG5	ACP2	ACP2	CCBL2
ABCG8	ACTR10	ACTR10	CD207
ABHD16A	ADAM12		CFHR5
ABI3	ADAM23		CIRBP
ABRACL	ADAM33		CLEC4F
ACAN	ADAMTS2		CNTD2
ACE	ADCYAP1		CYP4F11
ACER2	ADGRD1	ADGRD1	DDIT4
ACOXL	ADRA1D		DOK3	DOK3
ACP1	AEBP1		DYNC2LI1
ACP2	AFAP1L1		EFEMP1
ACRBP	AHNAK		FANCC
ACSM2A	AJUBA		GSTM5
ACTR10	ALDH1A3		HCRTR1
ADAM10	ANGPT2		HK3
ADAM30	ANKRD34C		HLA-DRB5	HLA-DRB5
ADAMTS14	ANKRD9		HSD11B2
ADAMTS20	ANO2		IL1R2
ADAMTS5	ANO6		KIF25
ADAMTSL3	ARHGAP30		KLF15
ADAMTSL5	ARSG		LILRA6
ADCY3	ASAH2B		MASP2
ADGB	ASNS		MGAM
ADGRB3	ATL1		MMP9
ADGRD1	ATOH8		MS4A6A	MS4A6A
ADGRE2	ATP12A		MYO7B
ADGRF2	ATP1B1		NRIP2
ADGRF4	ATP2B2		PARVG
ADGRL3	ATP6V1E1		PM20D1
ADH1B	B4GALT6		RBM3
ADH1C	BAAT		RPS26
ADIPOQ	BCAT2		S100A12
ADK	BEX4		SENP3-EIF4A1
ADRA2A	BEX5		SERPINE1
ADSS	BNC2		SFTPA2
AGBL1	BOC		SLAMF8
AGBL2	BOLA3		SLC5A3
AGXT2	BRE		SPR
AIM1	BTBD19		STXBP2
AKAP13	BTF3L4		TBC1D3F
AKAP3	C11orf87
AKAP6	C4A
AKR1B1	C5AR1
AKR1E2	C5orf22
ALCAM	C6orf118
ALKBH8	CAP2
ALPK2	CAPNS1
ALPK3	CASP4
ALX4	CCBL2
AMHR2	CCDC102A
AMICA1	CCDC184
AMPH	CCDC81
ANAPC10	CD163
ANGPT1	CD200
ANK3	CD207
ANKH	CD37
ANKHD1	CDK5R2
ANKHD1-EIF4EBP3	CEACAM1
ANKIB1	CEBPA
ANKRD11	CHGB
ANKRD33B	CIITA	CIITA
ANTXR1	CIRBP
AP1B1	CITED2
AP2A2	CKMT1A
AP3B1	CKMT1B
AP4M1	CLEC2L
AP5Z1	CLEC4F
APBB3	CLEC5A
APOA4	CLUL1
APOA5	CMTM1
APOBEC2	CNN2	CNN2
APOE	COL21A1
APOM	COL25A1	COL25A1
APOPT1	COL27A1
APP	COPG1
ARC	COPS3
AREL1	COX5A
ARHGAP1	CPLX1
ARHGAP11A	CPNE4
ARHGAP44	CRH
ARHGDIB	CRHBP
ARHGEF28	CST7
ARHGEF3	CXCR4
ARHGEF7	CYP39A1
ARL17B	DCLK1
ARMC3	DDIT4
ARMC7	DDX25
ART3	DHRS11
ASB7	DIRAS1
ASIC2	DLK1
ATG13	DNAH11
ATG5	DSE
ATP10D	DSP
ATP13A2	DYNC2LI1
ATP5H	EHBP1L1
ATP8B1	EIF5A2
ATP8B4	ELK1
ATXN1	EMP3
AUH	ENTPD3
AURKA	ERLEC1
AVL9	EVA1B
AZGP1	EXTL2
BAG5	F7
BAG6	FAHD2B
BAMBI	FAM105A	FAM105A
BANF2	FAM107A
BATF3	FAM129B
BAZ1A	FAM162A
BCAR1	FAM179A
BCAS1	FAM229A
BCKDK	FAM3C
BCL9L	FAM46A
BEST1	FAM65C
BFSP1	FANCC
BIN1	FAR2
BMS1	FARSB
BPHL	FAS
BSPRY	FBLN1
BTBD16	FBXO9
BTN1A1	FBXW7
BTN2A1	FCGBP
BTN2A2	FCGR2A
BTN3A1	FCN1
BTN3A2	FGD3
BTNL2	FH
BZRAP1	FIBP
C10orf11	FLT4
C11orf49	FMOD
C11orf84	FNDC5
C14orf37	FOXJ1
C15orf53	FZD1
C16orf62	FZD7
C16orf95	FZD8
C17orf107	G0S2
C19orf25	GABRA1
C1orf100	GABRB2
C1orf101	GABRD
C1orf106	GABRG2
C1orf141	GAD1
C1orf87	GAD2
C1QBP	GAREM2
C1QTNF4	GCNT4
C1RL	GDPD3
C1S	GEM
C2orf48	GLRB
C3orf17	GNA12
C4B	GPR149
C4BPA	GPR153
C5orf45	GSS
C6orf10	GSTA4
C6orf183	HAP1
C6orf47	HAPLN4
C7orf43	HBQ1
C7orf60	HCLS1
C7orf61	HEBP2
C8orf88	HIF3A
C9orf69	HIGD1A
CACNA1C	HIGD1B
CACNA1S	HIST1H2BN	HIST1H2BN
CACTIN	HK3
CADM1	HLA-DRB5	HLA-DRB5
CADPS	HMGCLL1
CALCRL	HMGCS1
CAMK4	HMHA1	HMHA1
CAMTA2	HMOX2
CANX	HP
CAPN2	HPRT1
CARTPT	HSD11B2
CASS4	HSPA6
CAT	HSPB1
CATSPERB	HTR2A
CAV1	ICA1	ICA1
CAV2	IGDCC4
CBX3	IGSF10
CBX5	IL16
CCDC101	IL17REL
CCDC102B	IL18
CCDC112	IL18R1
CCDC116	IL1R2
CCDC158	INA
CCDC170	INHA
CCDC25	INPP5D
CCDC3	INPP5F
CCDC38	INSRR
CCDC83	ITFG1
CCNT1	ITGA10
CCNY	ITGB2
CD151	ITPKB
CD200R1	ITPRIP
CD2AP	ITPRIPL2
CD300C	JAML
CD300LB	KANK2
CD33	KCNAB3
CD38	KCNE4
CD46	KCNH4
CDC26	KCNIP4
CDCP1	KCNN3
CDH4	KIAA0930
CDK1	KLF15
CDK6	KLHDC7A
CDKAL1	KLHL6
CDR2L	KRT5
CDRT4	LAMB2
CEBPZ	LAT2
CEL	LATS2
CELF1	LCP1
CELSR1	LGI2
CEMIP	LHCGR
CENPO	LHFPL2
CEP135	LHX2
CEP57L1	LIN7B
CFHR4	LRG1
CGA	LRRC25	LRRC25
CHADL	LRRC3
CHD1	LSP1
CHID1	MAF
CHL1	MAFF
CHRM3	MAP3K13
CHRNA2	MARCHF4	MARCHF4
CHRNA9	MAS1
CHRNE	MASP2
CHST15	MBTPS2
CIITA	MCTS1
CISD1	MDH1
CKAP2	MDH1B
CLCC1	MEF2C	MEF2C
CLEC16A	MGAM
CLEC3B	MICB
CLU	MKI67
CLVS1	MKNK2
CMIP	MLPH	MLPH
CMTM7	MMP8
CNGB1	MMP9
CNN2	MMRN1
CNPY4	MPC1
CNST	MRPL3
CNTN5	MS4A6A	MS4A6A
COG4	MSANTD1
COL23A1	MSR1
COL24A1	MSX1
COL25A1	MTCH2	MTCH2
COL6A3	MTMR7
COMMD1	MYH4
COPS2	MYOF
COPS6	MYOG
CORIN	NAA20
COX7A2L	NANOS1
CPA6	NAP1L5
CPM	NAPB
CPPED1	NBPF26
CPQ	NCALD
CR1	NCAPG
CR1L	NCR3LG1
CR2	NDNF
CRACR2B	NDUFA7
CREB5	NEB
CRMP1	NEUROD6
CRTC3	NFAM1
CRY2	NFATC4	NFATC4
CRYBB2	NFKBIA
CRYBB3	NID1
CSMD1	NLRP4	NLRP4
CSNK1A1	NME1
CSNK1G1	NOTCH2	NOTCH2
CSNK2B	NOTCH4	NOTCH4
CST11	NREP
CSTF1	NRIP3
CSTL1	NRN1
CTIF	NRSN1
CTLA4	NRXN3
CTRB1	NSF
CTRB2	NTN4
CTTNBP2	NTNG1
CUL1	NUPR1
CUX1	NUTM2E
CUX2	OCIAD2
CXCL10	OGN
CXCL11	OLFM3
CXCL6	OPN3
CXCL9	OSR1
CYB561	OXGR1
CYP21A2	PALLD
CYP4A22	PARD3
CYP4Z1	PARM1
CYSTM1	PARVG
DACH1	PCP4
DAPK2	PCP4L1
DCT	PCSK1
DDAH1	PCYOX1L
DDB2	PDE10A
DDHD1	PDE4DIP
DDR2	PDYN
DDX41	PHYHD1
DECR2	PIGR
DEXI	PIK3AP1
DFNB31	PIK3R5
DIAPH1	PINX1	PINX1
DIS3L2	PKHD1L1
DLEU7	PLAUR
DLG2	PLBD1
DLGAP2	PLCE1
DLL3	PLEC
DLST	PLEKHG4B
DMTF1	PLIN4
DNAH17	PLIN5
DNAH3	PLXDC2
DNAJB13	PM20D1
DNAJB6	PMS2
DNAJC5B	PNKD
DND1	PNMA3
DNER	POLR2K
DOCK4	PPBP
DOCK8	PPEF1
DOK3	PPP1R2
DOPEY2	PRDM16
DPP10	PRDM6
DPPA3	PRELP
DSG2	PRICKLE4
DTNB	PRKX
DTWD1	PRMT8
DTWD2	PRRG4
DTX1	PRX
DYRK3	PSMA5
DYSF	PSMB2
ECH1	PTGES3L
EDNRA	PTP4A1
EFCAB13	PVALB
EFHD2	PWP1
EFTUD1	PXDC1
EGFR	RAB13
EID2B	RAB3A
EIF2D	RAB3B
EIF4EBP3	RAB3C
ELF5	RASGRF1
ELL	RBM3
ELMO1	RBM47
EML4	RCAN2
EML5	RCC1
EML6	RCOR2	RCOR2
ENGASE	RCVRN
ENO3	RDH11
ENTPD7	RELL2
EP300	RFX2
EPAS1	RGL3
EPHA1	RGS4	RGS4
EPHX2	RGS9BP
EPS15	RHBDF2
EQTN	RIN3
ERG	RIT2
ERICH1	RNASET2
ERO1L	RPH3A	RPH3A
ERP27	RPS26
ESCO2	RRAD
ESRRG	RREB1
ETF1	RTN3
EXO1	S100A12
EXOC2	S100A4
EYA3	SCG2
EYS	SCG3
EZH2	SCG5	SCG5
F13A1	SCIN
FAM105A	SCN5A
FAM114A1	SCX
FAM133B	SEC61A2
FAM150B	SERPIND1
FAM155A	SERPINE1
FAM169B	SERPINH1
FAM180B	SERPINI1
FAM184A	SEZ6
FAM193B	SFMBT2
FAM208A	SH3TC1
FAM214A	SIX2
FAM227B	SIX5
FAM63B	SLA
FAM96A	SLAMF8
FBLN5	SLC13A4
FBXL14	SLC15A3
FBXL17	SLC16A12
FCF1	SLC16A6
FER	SLC17A6
FERMT2	SLC22A8
FGD4	SLC25A18
FGF1	SLC25A32
FGF7	SLC27A4
FHAD1	SLC2A5
FHIT	SLC35A1
FHL2	SLC44A5
FIG4	SLC5A3
FKBP1A	SLC5A5
FKBP8	SLC6A20
FKBP9	SLC7A2
FN1	SLC7A7
FNBP4	SLC8A3
FOCAD	SLCO4A1
FOXK1	SLFNL1
FOXL1	SMIM3
FOXN3	SMO
FPR1	SMTN
FPR2	SNAP25
FRMD6	SNX10
FSCN1	SPI1	SPI1
FSIP1	SPTSSB
FST	SQRDL
FTO	SRGN
GAK	SSC5D
GAL3ST4	SST
GALK2	STAM
GALNT18	STAT4
GALP	STMN1
GAS7	STMN2
GATS	STON2
GATSL3	STXBP2
GBP5	SVIL
GBP6	SYT2	SYT2
GDF15	TASP1
GDF3	TBC1D3F
GIF	TCF7L1
GLIPR2	TCIRG1
GLIS3	TEKT2
GLP2R	TG	TG
GLT8D2	TGFB1
GNGT2	TLR5
GNPNAT1	TLR9
GOLGA5	TM7SF2
GOLIM4	TMEM14B
GP1BA	TMEM26
GP6	TMPRSS9
GPANK1	TNFRSF10A
GPC2	TNFRSF10B
GPHB5	TNFRSF10D
GPR141	TNFRSF1B
GPR155	TOX2
GPR176	TPD52L1
GPR87	TRAPPC1
GPRC5B	TREM2
GPX4	TRIM5	TRIM5
GRIA1	TRIM6-TRIM34
GRIA4	TRIP10
GRID1	TSPAN7
GRID2	TUBA1A
GRIK2	TUBB3
GRIN3B	UBLCP1
GRM1	USP6	USP6
GTF2H5	VAMP1
GTF3C5	VDAC1
GTPBP8	VDR
GUCA1B	VGF
GUCY1B3	VIM
HAAO	VIP
HACL1	VIPR2
HARS	VWA5B2
HARS2	WISP1
HBEGF	WWTR1
HDAC9	YWHAZ
HDGFRP3	ZDHHC23
HECTD4	ZIC2
HID1	ZIC5
HIP1	ZNF516
HIST1H1B
HIST1H2AI
HIST1H2AK
HIST1H2AL
HIST1H2AM
HIST1H2BL
HIST1H2BN
HIST1H2BO
HIST1H3H
HIST1H3I
HIST1H3J
HIST1H4L
HIST4H4
HLA-C
HLA-DQA1
HLA-DQA2
HLA-DQB1
HLA-DQB2
HLA-DRA
HLA-DRB1
HLA-DRB5
HLX
HMBOX1
HMHA1
HNRNPA1L2
HNRNPA2B1
HNRNPL
HOXD1
HOXD3
HPD
HSPA9
HUNK
HYKK
ICA1
ICE1
ICT1
IDH2
IFNA14
IFNA8
IGH
IGIP
IGL
IK
IL10
IL15
IL17RD
IL19
IL2RA
IL34
INCA1
ING4
INPP4B
INPP5K
IPMK
IQCK
IQGAP2
ISYNA1
ITGB3
ITGBL1
JADE2
KANK4
KANSL1L
KANSL2
KAT8
KATNBL1
KBTBD2
KBTBD4
KCNG3
KCNIP1
KCNK10
KCTD12
KCTD16
KCTD2
KDM2A
KIAA0101
KIAA1143
KIAA1217
KIAA1671
KIF13B
KIF15
KIF1C
KIF21B
KIF24
KLLN
KLRC1
KLRC2
KNOP1
KPNB1
KRT3
KRT4
KRT79
L3MBTL1
L3MBTL2
L3MBTL4
LACE1
LACTB2
LAMTOR4
LAPTM5
LDB2
LDOC1L
LGALS4
LGR5
LILRB4
LINS
LIPC
LIPG
LIPK
LIPM
LIPN
LMTK2
LMX1A
LOC100130357
LOC100505549
LOC100506422
LOC100507507
LPAR5
LRGUK
LRRC16A
LRRC25
LRRC32
LRRC37A
LRRC52
LRRC6
LRRC74A
LRRN2
LSM5
LTBP2
LTC4S
LY6G5B
LY6G5C
MADD
MAFK
MAGOHB
MAML1
MAP3K2
MAP4K5
MAPK1
MAPK8IP1
MAPKAPK2
MAPKAPK5
MAPRE2
MARCH2
MARCHF4
MARK2
MAT1A
MATN1
MBLAC1
MBNL1
MBP
MC2R
MCEE
MCF2L
MCFD2
MCM7
MED12L
MED24
MED4
MEF2C
MEGF10
MEGF11
MEPCE
METAP1D
MFAP3
MFF
MGA
MGAT4B
MGAT5
MGME1
MGMT
MICAL3
MIER1
MINK1
MITF
MKL2
MLPH
MMAA
MME
MON2
MORC3
MORN1
MOS
MPHOSPH10
MPP6
MRGPRF
MRPL16
MRPL27
MRPL42
MRPL9
MRPS10
MS4A2
MS4A3
MS4A4A
MS4A4E
MS4A6A
MS4A6E
MSI2
MTAP
MTCH2
MTMR11
MTSS1L
MUM1
MVB12B
MYBPC3
MYCL
MYO16
MYO1C
MYOM2
MYT1L
N4BP2
NAA40
NAV1
NBPF7
NCOA1
NDUFA2
NDUFA4L2
NDUFA9
NDUFAF6
NDUFAF7
NDUFS3
NECAB1
NEDD9
NEGR1
NEK3
NFAT5
NFATC4
NFE2L3
NFYA
NGEF
NLRP13
NLRP2
NLRP4
NLRP7
NME8
NMUR1
NOB1
NODAL
NOTCH2
NOTCH4
NPEPPS
NPSR1
NQO1
NR1H3
NR2E1
NRG1
NRG2
NRP2
NRXN1
NSL1
NT5C
NTM
NUDT15
NUP160
NUP210
NUP88
NWD2
NXPH4
NYAP1
NYNRIN
OARD1
OAS1
OAS2
OAS3
OAZ2
OAZ3
OOSP2
OPALIN
OR10H5
OR10K2
OR10V1
OR2AK2
OR2B2
OR2L13
OR2L8
OR2T8
OR6C65
OR6C76
OSBPL10
OSBPL1A
OSER1
OSM
OTOP3
OTUD7B
OTULIN
OXER1
P2RY12
P2RY13
P2RY14
PAIP2B
PAK4
PALD1
PAPL
PAPSS1
PARD3B
PARK2
PARP16
PATL1
PAX3
PAX8
PBK
PCDH15
PCDH9
PCDHA1
PCDHA10
PCDHA2
PCDHA3
PCDHA4
PCDHA5
PCDHA6
PCDHA7
PCDHA8
PCDHA9
PCDHGA1
PCDHGA10
PCDHGA11
PCDHGA12
PCDHGA2
PCDHGA3
PCDHGA4
PCDHGA5
PCDHGA6
PCDHGA7
PCDHGA8
PCDHGA9
PCDHGB1
PCDHGB2
PCDHGB3
PCDHGB4
PCDHGB5
PCDHGB6
PCDHGB7
PCDHGC3
PCDHGC4
PCDHGC5
PCSK4
PCSK5
PDE11A
PDE1A
PDE4B
PDS5A
PF4V1
PFDN1
PFKFB3
PFN1
PGBD4
PGF
PGGT1B
PHACTR1
PHACTR2
PHB
PHF2
PHF20L1
PHF21B
PHKB
PHOSPHO1
PICALM
PIK3C2G
PILRA
PILRB
PINX1
PIP4K2A
PIP5K1C
PITPNA
PIWIL4
PLA2G4A
PLAGL1
PLCG2
PLCH1
PLCL2
PLD2
PLD5
PLEKHA1
PLEKHF2
PNPLA2
POC1B
POLR2E
POLR2L
PPFIA1
PPFIA2
PPIB
PPP1R14C
PPP1R16B
PPP1R1C
PPP1R35
PRICKLE2
PRKAG2
PRKCA
PRKCB
PRKCH
PRKD1
PRKD2
PRKD3
PRLR
PROX1
PROX2
PRRC2A
PSMA3
PSMA4
PSMB1
PSMC3
PSMC6
PSMG1
PSMG3
PTEN
PTK2B
PTPMT1
PTPN12
PTPN21
PTPRD
PTPRM
PTPRN2
PTPRS
PTPRT
PTRHD1
PURA
PVRIG
QPCT
R3HDM2
RAB11B
RAB11FIP3
RAB3IL1
RABEP1
RAC1
RADIL
RAI14
RANGAP1
RAP1GAP2
RAPGEF2
RAPGEF5
RAPSN
RASAL1
RASGEF1C
RASGRP3
RASGRP4
RASSF5
RBFOX1
RBFOX3
RCOR2
RDH13
RECK
REEP6
RFC5
RFPL1
RFTN1
RFX4
RGMA
RGS16
RGS4
RGS5
RGS6
RGS9
RHOF
RIC8B
RIMBP3C
RIMS3
RNASEL
RNF114
RNF167
RNF43
ROBO1
RORA
RPAIN
RPE
RPH3A
RPN1
RPS20
RPS6KL1
RRBP1
RSBN1L
RYR1
SAP18
SAXO2
SBNO2
SCARA3
SCARA5
SCG5
SCIMP
SCN2B
SCN4A
SCRN3
SCTR
SDAD1
SDC2
SDCBP2
SDF2L1
SDHB
SDK1
SDK2
SEC16B
SECISBP2L
SELV
SEMA5A
SEPT3
SERAC1
SERPINB5
SETD1B
SF3B3
SF3B4
SFTPD
SGCZ
SH2D4B
SH3BGR
SH3PXD2A
SH3YL1
SHANK2
SHMT2
SHOC2
SHROOM3
SIGLEC15
SIGLECL1
SIM1
SIPA1L1
SKI
SLC10A7
SLC13A3
SLC16A5
SLC1A3
SLC23A2
SLC24A4
SLC25A11
SLC2A13
SLC31A1
SLC31A2
SLC35A4
SLC35C1
SLC35D1
SLC35F2
SLC37A1
SLC39A13
SLC43A2
SLC45A3
SLC4A4
SLC4A9
SLC52A1
SLC9A8
SLC9A9
SMIM17
SMOC1
SMOC2
SMOX
SMPDL3B
SMUG1
SMYD3
SNAI1
SNRPF
SNX1
SNX19
SNX22
SNX29
SNX3
SNX31
SNX5
SORL1
SOX6
SP1
SPACA3
SPAG16
SPAG7
SPATA16
SPATA2
SPATA45
SPATA7
SPI1
SPINT3
SPPL2A
SPRR2E
SPRR2F
SPRR2G
SQSTM1
SRA1
SSBP4
ST3GAL1
ST6GALNAC3
STAC3
STAG3
STBD1
STK3
STK32B
STX3
STYK1
STYX
SUCNR1
SUGCT
SUGT1
SULT1A1
SULT1A2
SULT2A1
SULT6B1
SUPT4H1
SV2A
SVOP
SYK
SYNE1
SYNPR
SYPL1
SYT1
SYT2
SYTL2
TAB2
TAF6
TANC2
TAS2R41
TAS2R60
TATDN3
TBATA
TBC1D1
TBC1D2
TBC1D32
TBC1D7
TBKBP1
TBP
TBXA2R
TC2N
TCERG1L
TDRKH
TEAD1
TEK
TET2
TG
TGM4
THADA
THRA
THSD1
THSD7B
TIAM2
TICAM2
TLE4
TLL2
TLN2
TM4SF20
TMCO6
TMED3
TMED7
TMED7-TICAM2
TMEM106B
TMEM120B
TMEM121
TMEM132C
TMEM132D
TMEM132E
TMEM14E
TMEM163
TMEM168
TMEM169
TMEM175
TMEM184A
TMEM259
TMEM37
TMEM42
TMEM55A
TMEM60
TMEM71
TMPRSS11A
TMPRSS11B
TMPRSS11F
TMPRSS15
TNXB
TP53INP1
TP63
TPCN2
TPM1
TRA
TRAM1
TRD
TREML2
TREML4
TRERF1
TRIM22
TRIM35
TRIM5
TRIM63
TRIP12
TRIP4
TRIT1
TRMT61A
TRPM3
TRPM6
TRPM7
TRPS1
TSC22D4
TSHZ2
TSNARE1
TSPAN4
TSPAN5
TSPO2
TTC23L
TTC8
TUBB2A
TVP23C
TVP23C-CDRT4
UAP1
UBA6
UBAP1
UBE2L3
UMAD1
UNC13C
USP10
USP15
USP33
USP50
USP6
USP8
VAC14
VAV3
VGLL4
VIT
VKORC1
VPS13B
VPS13D
VPS36
VSTM2L
WAC
WARS2
WBP2NL
WDR31
WDR36
WDR47
WDR55
WEE1
WFDC10A
WFDC11
WFDC2
WFDC9
WT1
WWC2
WWOX
WWP2
XKR8
XKR9
XPO4
XRCC5
XYLT2
YBX3
YDJC
YLPM1
ZC2HC1B
ZC3H14
ZCWPW1
ZFHX4
ZFP3
ZFP64
ZKSCAN1
ZMAT2
ZMAT3
ZMIZ1
ZNF121
ZNF17
ZNF232
ZNF3
ZNF32
ZNF366
ZNF385D
ZNF426
ZNF438
ZNF444
ZNF501
ZNF502
ZNF560
ZNF594
ZNF609
ZNF638
ZNF652
ZNF710
ZNF736
ZNF749
ZNF804B
ZNF835
ZNHIT6
ZNRF3
ZPR1
ZSCAN21
ZSCAN5B
ZYX
